# Supplementary material for: Genomic and Immunogenic Protein Diversity of Erysipelothrix rhusiopathiae Isolated From Pigs in Great Britain: Implications for Vaccine Protection
Source: Front Microbiol. 2020 Mar 13;11:418. doi: 10.3389/fmicb.2020.00418 (PMC7083082; doi:10.3389/fmicb.2020.00418)
Supplement: Supplementary file 4 [file Table_1.XLSX]

## Sheet: UK swine
Supp Table 1: Erysipelothrix rhusiopathiae isolates
* See Supp Table 3 for details on SpaA groups and proline variants; the variants assigned to the different surface proteins are based on the phylogenetic trees provided in Supp File 1.
Sample ID	Host species	Veterinary Centre	Year of isolation	Site from which isolate cultured	Age	Main clinical sign	Pathology	Vaccination of pigs from which isolated	Serotype (retested)	In silico serotype	Clade	SpaA group*	Proline variants*	rspA group	cbpB group	Da group	cbpA group	Plp group	Neu group	Bga group	cwpB group	complete CwpA	# reads (filtered)	Mapping coverage (Nullarbor)	# contigs	N50 contigs	Accession number
swine10	swine	Thirsk	2012	liver	adult	found dead	septicemia	no	2	2	3	2	KP	1	2	1	1	1	1	2	1		479802	55	41	80538	ERS4035119 (SAMEA6235426)
swine100	swine	Penrith	1997	liver	3 weeks		septicemia		2	2	2	2	KP	2	1	2	1	2	1	1	1	yes	508624	62	35	116459	ERS4035120 (SAMEA6235427)
swine101	swine	Bury St Edmunds	2008	joint	4 months	lethargy	arthritis		11	none	2	1	KP	2	1	2	1	2	2	1	3		293090	35	24	149345	ERS4035121 (SAMEA6235428)
swine102	swine	Norwich VIC	1990	heart valve			endocarditis		2	2	3	2	KP	1	2	2	2	1	1	2	1		563598	66	22	171358	ERS4035122 (SAMEA6235429)
swine103	swine	Cambridge VIC	1987	viscera (unspecified)	3 days		septicemia, jaundice		2	2	2	1	KP	1	1	2	1	2	1	1	1		231180	27	24	216485	ERS4035123 (SAMEA6235430)
swine104	swine	Thirsk	1991	heart valve	12 months		endocarditis		2	2	2	1	KP	2	1	2	1	2	2	1	1	yes	5698990	681	15	289482	ERS4035124 (SAMEA6235431)
swine13	swine	Thirsk	2013	heart valve	16 weeks	wasting	endocarditis		1a (1b)	1b	int	1	KP	2	2	2	1	2	2	1	1		742506	84	28	171298	ERS4035125 (SAMEA6235432)
swine15	swine	Thirsk	1995	heart valve	13 weeks		endocarditis		1a	1a	2	1	KP	2	1	2	1	2	1	1	1	yes	891474	102	25	222494	ERS4035126 (SAMEA6235433)
swine18	swine	Bury St Edmunds	2001	joint	4 months		arthritis		2	2	2	1	KP	2	1	2	1	2	2	1	4		434336	40	16	287996	ERS4035127 (SAMEA6235434)
swine19	swine	Bury St Edmunds	2004	liver	10 days		septicemia		2	2	2	1	KP	2	1	2	1	2	2	1	1		506988	55	29	234016	ERS4035128 (SAMEA6235435)
swine20	swine	Bristol	2013	swab (unspecified)	5 months				2	2	2	1	KP	2	1	2	1	2	2	1	1		713934	82	27	178042	ERS4035129 (SAMEA6235436)
swine21	swine	Shrewsbury	2012	lung	12 months	respiratory			2	2	2	1	KP	2	2	2	1	2	2	1	1	yes	521824	54	17	346905	ERS4035130 (SAMEA6235437)
swine24	swine	Thirsk	1995	heart valve	10 weeks		endocarditis		2	2	2	1	KP	2	1	2	1	2	1	1	1	yes	469920	52	39	171693	ERS4035131 (SAMEA6235438)
swine25	swine	Thirsk	2012	liver	7 months	found dead	pericarditis, septicemia	yes	1b	1b	2	1	KP	2	1	1	1	1	1	2	1	yes	394538	43	29	170382	ERS4035132 (SAMEA6235439)
swine27	swine	Winchester	2005	joint	6 months		arthritis		2	2	2	1	KP	2	1	2	1	2	1	1	1		497116	58	23	162467	ERS4035133 (SAMEA6235440)
swine29	swine	Thirsk	2003	liver	8 weeks	found dead	septicemia		1b	1b	3	2-101	KP	1	2	2	2	1	1	2	1		400654	50	30	168419	ERS4035134 (SAMEA6235441)
swine30	swine	unknown	2014	meninges	4 weeks	found dead	septicemia, jaundice		1b (2)	2	2	1	KP	2	1	2	1	1	2	1	1		722232	79	42	138982	ERS4035135 (SAMEA6235442)
swine33	swine	Bury St Edmunds	1993	swab (unspecified)					2	2	2	1	KP	2	1	2	1	2	2	1	1	yes	468472	58	32	143358	ERS4035136 (SAMEA6235443)
swine35	swine	Thirsk	1994	heart valve			endocarditis		1a (1b)	1b	2	1	KP	2	1	2	1	2	1	2	1	yes	394942	48	22	217186	ERS4035137 (SAMEA6235444)
swine36	swine	Bury St Edmunds	2014	heart valve	20 weeks	respiratory	endocarditis		1b	1b	2	1	KP	2	1	2	1	2	1	1	1		804782	91	22	216063	ERS4035138 (SAMEA6235445)
swine38	swine	Truro	2009	heart valve	6 months	malaise	endocarditis		1b	1b	int	2	KP	2	2	1	2	1	1	1	2	yes	510834	54	39	138085	ERS4035139 (SAMEA6235446)
swine39	swine	Norwich VIC	1989	heart valve			endocarditis		2	2	2	1	KP	2	1	2	1	2	2	1	1		242326	30	33	115489	ERS4035140 (SAMEA6235447)
swine40	swine	Bury St Edmunds	2009	heart valve	9 months	malaise	endocarditis	yes	2	2	2	1	KP	2	1	2	1	2	2	1	1		483804	53	204	15309	ERS4035141 (SAMEA6235448)
swine41	swine	Winchester	2002	liver	2 weeks	skin lesions	septicemia		2	2	2	1	KP	2	1	2	1	1	2	1	1		461646	47	22	312897	ERS4035142 (SAMEA6235449)
swine43	swine	Shrewsbury	2002	heart valve	9 months	found dead	endocarditis		1b	1b	int	1	KP	1	1	1	1	1	1	2	1		1408338	167	18	279178	ERS4035143 (SAMEA6235450)
swine44	swine	Bury St Edmunds	1994	joint		lame	arthritis		2	2	2	1	KP	2	1	2	1	2	1	1	1		223570	26	19	168422	ERS4035144 (SAMEA6235451)
swine47	swine	Bristol	1988	liver	4 weeks		septicemia		2	2	2	1	KP	2	1	2	1	2	2	1	1		360332	37	24	275674	ERS4035145 (SAMEA6235452)
swine50	swine	Bury St Edmunds	2006	liver	16 weeks	malaise	septicemia		1a	1a	int	2-203	EL	1	1	1	2	1	1	1	2	yes	1391682	160	163	20097	ERS4035146 (SAMEA6235453)
swine52	swine	Bristol	2013	swab (unspecified)	5 months				2	2	2	1	KP	2	1	2	1	2	2	1	1		710870	77	33	143573	ERS4035147 (SAMEA6235454)
swine53	swine	Bury St Edmunds	2013	joint	8 weeks	lame	arthritis		2	2	2	1	KP	2	1	2	1	3	2	1	1		247778	28	35	224819	ERS4035148 (SAMEA6235455)
swine6	swine	Bristol	2014	heart valve	10 weeks	found dead	endocarditis		2	2	3	2	KP	1	2	2	2	1	1	2	1		249878	30	26	112009	ERS4035149 (SAMEA6235456)
swine60	swine	Bury St Edmunds	2010	lung	15 weeks	nervous	septicemia		2	2	int	1	KP	1	1	1	1	1	1	2	1		1904920	173	29	133999	ERS4035150 (SAMEA6235457)
swine7	swine	Cambridge VIC	1990	liver	3 weeks		septicemia		1b	1b	2	1	KP	2	1	2	1	2	2	1	1		990438	112	28	251940	ERS4035151 (SAMEA6235458)
swine74	swine	Bristol	1996	heart blood	10 months		septicemia		2	2	2	1	KP	1	1	2	1	2	1	2	1		434912	51	32	222518	ERS4035152 (SAMEA6235459)
swine75	swine	Thirsk	1993	liver	4 weeks		septicemia		1b (1a)	1a	2	1	KP	2	1	2	1	2	2	1	1		379738	47	30	200985	ERS4035153 (SAMEA6235460)
swine76	swine	Norwich VIC	1992	heart valve	4 months		endocarditis		2	2	int	1	KP	1	1	2	2	1	1	1	1		2733352	268	18	222467	ERS4035154 (SAMEA6235461)
swine78	swine	Winchester	2006	liver	7 weeks	malaise	septicemia		2	2	2	1	KP	2	1	2	1	2	2	1	1	yes	246114	29	30	143043	ERS4035155 (SAMEA6235462)
swine80	swine	Bristol	1999	heart valve	3 months	found dead	endocarditis		11	none	2	1	KP	2	1	2	1	2	1	2	1	yes	419534	52	21	263799	ERS4035156 (SAMEA6235463)
swine82	swine	Bury St Edmunds	2013	liver	3 weeks	found dead	septicemia		1a (1b)	1b	3	2	EL	1	2	2	2	1	1	2	1		556060	58	29	217424	ERS4035157 (SAMEA6235464)
swine83	swine	Thirsk	2013	heart valve	~20 weeks	found dead	endocarditis		2	2	2	1	KP	2	1	2	1	2	1	1	1		253696	29	41	259785	ERS4035158 (SAMEA6235465)
swine84	swine	Bury St Edmunds	2014	heart valve	5 months	respiratory	endocarditis		2	2	2	1	KP	2	1	2	1	2	2	1	1	yes	572724	62	65	214022	ERS4035159 (SAMEA6235466)
swine87	swine	Aberystwyth	2005	lung	12 months	nervous			1a (2)	2	int	1	KP	1	2	2	2	1	1	2	1		296840	35	62	147464	ERS4035160 (SAMEA6235467)
swine9	swine	Bristol	2011	heart valve	12 months	malaise	endocarditis		1b	1b	int	1	KP	2	2	2	1	2	2	1	1		1111692	128	27	286766	ERS4035161 (SAMEA6235468)
swine94	swine	Bury St Edmunds	2003	viscera (unspecified)	3 weeks	found dead	septicemia		2	2	2	1	KP	2	1	2	1	1	2	1	1		1090748	125	102	30465	ERS4035162 (SAMEA6235469)
swine98	swine	Bury St Edmunds	2013	heart valve	adult	respiratory	endocarditis		2	2	2	1	KP	2	1	1	1	2	2	1	1		270194	30	110	31326	ERS4035163 (SAMEA6235470)
Vac	vaccine strain								2	2	2	1-109	KP	1	1	1	1	1	1	1	1		994156	116	44	164025	ERS4035164 (SAMEA6235471)

## Sheet: global collection
Sample ID	Host species	Geographic origin	Year of isolation	Tissue of isolation	Clinical signs	Serotype	In silico serotype	Reference	Isolate source	Clade	SpaA group	Proline variants	# reads (filtered)	# mapped reads (%)	Mapping coverage (Nullarbor)	# contigs	N50 contigs	Accession number
2604	swine	Canada (QC)	1998				2		Universite de Montreal	3	2	KP	340720	308849 (90.4)	32	19	177140	SAMN03836982
2628	swine	Canada (QC)	1994				2		Universite de Montreal	3	2-101	KP	427530	394527 (92.1)	38	30	116943	SAMN03836983
2860	swine	Canada (QC)	1998				1b		Universite de Montreal	3	2	KP	334872	307125 (91.46)	31	20	242123	SAMN03836984
5207	marine mammal (dolphin)	Belgium	1990		fatal septicemia	partial 5	5	Lacave et al., 2001	Ghent University	2	1	KP	426178	379398 (88.66)	47	26	145937	SAMN03836985
6028	swine	Canada (QC)	1998				none		Universite de Montreal	3	2	KP	811414	694399 (85.4)	70	19	330351	SAMN03836986
6106	swine	Canada (QC)	1997				1b		Universite de Montreal	3	2	KP	469008	424153 (90.2)	41	24	171504	SAMN03836987
6393	swine	Canada (QC)	1993				1b		Universite de Montreal	3	2	KP	188200	171156 (90.8)	16	218	14355	SAMN03836988
6567	marine mammal (beluga)	US	1999	abdominal fluid	fatal	2	2	Ingebritson et al., 2010	Shedd Aquarium	2	1	KP	165120	150802 (90.51)	18	111	32384	SAMN03836989
8929	swine	Canada (QC)	1996				1b		Universite de Montreal	3	2	KP	505046	468004 (92.5)	42	41	129119	SAMN03836991
10506	marine mammal (dolphin)	US	2006	blood			none		Shedd Aquarium	2	1	KP	435760	424238 (96.88)	51	24	145518	SAMN03836992
20767	wild bird (albatross)	US (HI)	2006	liver			1b		US Geological Survey	int	1, variant	KP	171770	161553 (93.69)	13	476	5161	SAMN03836993
21284	wild bird (duck)	US (HI)	2009	liver			none		US Geological Survey	3	2	EL	266922	254021 (94.72)	20	107	29772	SAMN03836994
21412	wild bird (moorhen)	US (HI)	2010	liver			2		US Geological Survey	3	2	EL	312806	295285 (93.98)	25	99	32286	SAMN03836995
23157	wild bird (coot)	US (SD)	2010	liver			1b		US Geological Survey	3	2-101	KP	229634	218872 (94.96)	19	86	49629	SAMN03836996
23636	wild bird (pelican)	US (MN)	2011	liver			5		US Geological Survey	3	2	KP	276144	261882 (94.55)	21	82	36691	SAMN03836998
24066	wild bird (cormorant)	US (CA)	2012	liver			5		US Geological Survey	3	2	KP	124998	115097 (91.78)	10	828	2827	SAMN03836999
2197-ii	wild ungulate (caribou)	Canada (AB)	2014	bone marrow			2		University of Calgary	3	2	KP	447006	418174 (93.25)	37	39	134486	SAMN03837011
2197i	wild ungulate (caribou)	Canada (AB)	2014	bone marrow			2		University of Calgary	2	1	KP	442420	423087 (95.15)	49	26	184024	SAMN03837010
AKM1	wild ungulate (muskox)	US (AK)	2012	bone marrow			2		University of Calgary	3	2-139	KP	346812	323923 (93.03)	34	33	92595	SAMN03837026
AKM10	wild ungulate (muskox)	US (AK)	2011	bone marrow			5		University of Calgary	3	2	KP	304022	289200 (94.78)	34	17	268022	SAMN03837027
AKM14	wild ungulate (muskox)	US (AK)	2011	bone marrow			5		University of Calgary	3	2	KP	158134	149602 (94.19)	15	226	13120	SAMN03837028
AKM19	wild ungulate (muskox)	US (AK)	2011	bone marrow			2		University of Calgary	3	2	KP	284772	274032 (95.88)	30	22	170190	SAMN03837029
AKM3-iv	wild ungulate (muskox)	US (AK)	2012	bone marrow			5		University of Calgary	3	2	KP	869984	829164 (94.79)	91	25	276679	SAMN03837033
AKM7	wild ungulate (muskox)	US (AK)	2012	bone marrow			none		University of Calgary	3	2	KP	478794	430813 (89.47)	52	46	63782	SAMN03837036
AN540	wild ungulate (moose)	Canada (BC)	2014	bone marrow			5		University of Calgary	3	2	KP	788880	725949 (91.46)	75	35	129039	SAMN03837038
AN551	wild ungulate (moose)	Canada (BC)	2014	bone marrow			2		University of Calgary	3	2-101	KP	306808	289807 (93.87)	27	57	48649	SAMN03837041
AN557	wild ungulate (moose)	Canada (BC)	2014	bone marrow			2		University of Calgary	int	2	KP	177824	166731 (93.37)	17	118	27403	SAMN03837042
AN569	wild ungulate (moose)	Canada (BC)	2014	bone marrow			2		University of Calgary	3	2	KP	472484	442015 (92.81)	50	19	157982	SAMN03837045
AN570	wild ungulate (moose)	Canada (BC)	2014	bone marrow			5		University of Calgary	3	2	EL	470788	442560 (93.46)	47	29	167945	SAMN03837046
B1034	poultry	Belgium	2006				1b		Ghent University	2	1	KP	545362	527717 (96.42)	49	27	107290	SAMN03837047
B1037	poultry	Belgium	2007				1b		Ghent University	3	2-101-139	KP	412820	397303 (95.93)	36	57	78532	SAMN03837048
B1039	poultry	Belgium	2007				1b		Ghent University	3	2-101	KP	509626	430743 (84.21)	43	29	124898	SAMN03837049
B1040	poultry	Belgium	2007				none		Ghent University	3	2-101-139	KP	328354	312285 (94.71)	29	25	181137	SAMN03837050
B1041	poultry	Belgium	2007				1b		Ghent University	int	1	KP	371076	356693 (95.69)	31	23	164670	SAMN03837051
B1119	poultry	Belgium	2008	ovarium			5		Ghent University	2	1	KP	575880	541856 (93.78)	47	24	167850	SAMN03837052
B1266	poultry	Belgium	2008				5		Ghent University	2	1	KP	320934	297558 (92.35)	30	34	142490	SAMN03837053
B2411	poultry	Belgium	2008	liver			1b		Ghent University	3	2-101-139	KP	378260	363061 (95.46)	32	46	64813	SAMN03837054
B3128	swine	Belgium	2012				5		Ghent University	2	1	KP	280960	272988 (96.81)	25	36	87862	SAMN03837055
B3129	swine	Belgium	2012				1b		Ghent University	3	2	KP	482892	416679 (85.97)	46	31	152131	SAMN03837056
B3142	swine	Belgium	2007				1b		Ghent University	3	2	KP	586248	519632 (88.25)	54	28	185726	SAMN03837057
B3143	swine	Belgium	2008				2		Ghent University	3	2	KP	495704	435616 (87.53)	53	32	139162	SAMN03837058
B3144	swine	Belgium	2009				2		Ghent University	3	2-101	KP	391466	333752 (84.97)	41	33	110602	SAMN03837059
B3159	swine	Belgium	2013				2		Ghent University	3	2	KP	373478	327566 (87.43)	39	22	274789	SAMN03837060
B5577	swine	Belgium	2011	liver			2		Ghent University	3	2	KP	214860	177071 (82.11)	23	51	92979	SAMN03837061
BC1015-i	wild ungulate (caribou)	Canada (BC)	2014	bone marrow			2		University of Calgary	3	2	EL	401174	395899 (97.31)	32	49	68823	SAMN03837063
Eagle	wild bird (eagle)	Canada (SK)	2013				5		CWHC	3	2	KP	440478	412274 (93.18)	47	26	131732	SAMN03837065
Ery Afrika 1	marine mammal (dolphin)	South Africa	1999	blood	non-fatal sub-acute septicemia		none		Ghent University	2	1	KP	345024	288397 (83.07)	39	40	87138	SAMN03837066
F440-C	wild ungulate (caribou)	Canada (AB)	2013	bone marrow			2		University of Calgary	3	2	KP	421506	399158 (94.3)	37	32	146419	SAMN03837067
F446	wild ungulate (caribou)	Canada (AB)	2014	bone marrow			2		University of Calgary	int	2	KP	210254	189245 (89.65)	19	159	28541	SAMN03837070
F793	wild ungulate (caribou)	Canada (AB)	2013	bone marrow			5		University of Calgary	3	2-101-139	KP	518128	492171 (94.34)	52	20	222327	SAMN03837072
Fujisawa*	swine	Japan	pre1985		highly virulent	1a	1a	Kwok et al., 2014	GenBank	int	2	EL						NC_015601
G10	poultry	Canada (ON)	2012				none		Gallant Laboratories	3	2	KP	113716	108594 (95.11)	12	141	21365	SAMN03837074
G11	poultry	Canada (MB)	2012				1b		Gallant Laboratories	3	2-101-139	KP	210152	193321 (91.65)	24	32	128205	SAMN03837075
G2	swine	Canada (AB)	2011		septicemia		1b		Gallant Laboratories	int	2-101	KP	184030	162834 (88.24)	16	293	11463	SAMN03837076
G5	poultry	Canada (ON)	2011				none		Gallant Laboratories	3	2	EL	225960	213069 (93.84)	24	47	68647	SAMN03837077
G7	poultry	Canada (ON)	2011				none		Gallant Laboratories	3	2	KP	153972	145340 (93.99)	16	72	39666	SAMN03837078
G8	poultry	Canada (ON)	2011				5		Gallant Laboratories	3	2-101	KP	368180	354198 (95.83)	43	26	146180	SAMN03837079
G9	poultry	Canada (ON)	2011				5		Gallant Laboratories	3	2-101-139	KP	203916	182320 (89.01)	23	71	75438	SAMN03837080
Grizzly	wild ungulate (caribou)	Canada (AB)	2014	bone marrow			2		University of Calgary	int	2	KP	548768	518393 (93.91)	53	40	75970	SAMN03837081
HC-585	swine	US	1975		septicemia	1a	none	Opriessnig et al., 2004. J Vet Diag Invest. 16:101	T. Opriessnig	3	2	EL	129224	119831 (92.48)	10	589	4109	SAMN03837082
Kaparek*	fish	Hungary	1962			9	none	Kucsera, 1973	T. Opriessnig	3	2	KP	454648	439331 (96.21)	38	38	85881	SAMN03837083
MEW22*	unknown	United Kingdom	1958			N	1b	Kucsera, 1973	T. Opriessnig	3	2	KP	404758	390314 (96.05)	31	67	46548	SAMN03837084
OARDC3*	swine	unk	1980			1b	1b	Opriessnig et al., 2004. J Vet Diag Invest. 16:101	T. Opriessnig	3	2	EL	504614	488832 (96.46)	44	31	210219	SAMN03837104
P-190	fish	Japan	1959			5	5	Kucsera, 1973	T. Opriessnig	2	1	KP	621168	590146 (94.58)	55	25	167882	SAMN03837105
SE-9	swine	unk	1983			2	2	Opriessnig et al., 2004. J Vet Diag Invest. 16:101	T. Opriessnig	3	2-97	KP	185344	177211 (95.21)	14	375	7354	SAMN03837107
SK018-i	wild ungulate (caribou)	Canada (BC)	2014	bone marrow			2		University of Calgary	3	2	KP	506890	483406 (94.89)	50	21	175723	SAMN03837108
SK106	wild ungulate (caribou)	Canada (BC)	2013	muscle			2		University of Calgary	3	2	KP	242800	235103 (96.52)	19	200	15020	SAMN03837109
SK11	wild ungulate (caribou)	Canada (BC)	2013	bone marrow			1b		University of Calgary	3	2	KP	385604	369377 (95.41)	45	32	106244	SAMN03837110
SK133	wild ungulate (caribou)	Canada (BC)	2013	muscle			none		University of Calgary	3	2-101	KP	564274	546050 (96.31)	50	40	97016	SAMN03837111
SKnoID1 (SK69)	wild ungulate (caribou)	Canada (BC)	2013	bone marrow			2		University of Calgary	3	2	EL	231348	219093 (94.22)	23	37	78732	SAMN03837113
SKSLP2_mus	wild ungulate (caribou)	Canada (BC)	2013	muscle			2		University of Calgary	3	2	KP	384474	357264 (92.48)	35	39	144705	SAMN03837114
SKSLP2-C_lu	wild ungulate (caribou)	Canada (BC)	2013	lung			2		University of Calgary	3	2-101	KP	132272	125655 (94.61)	13	174	19009	SAMN03837116
Sm_herring	fish	US	2001				2		Shedd Aquarium	2	1	KP	290944	268827 (91.93)	29	40	101441	SAMN03837119
Squid	fish (squid)	US	2001				2		Shedd Aquarium	2	1	KP	405746	347247 (85.17)	46	38	148294	SAMN03837120
VI10-3_PSLN	wild ungulate (muskox)	Canada (NU)	2010	prescapular lymph node	fatal septicemia		1b		University of Calgary	3	2	KP	332308	183397 (97.74)	26	89	40242	SAMN03837093
VI11-2_lu	wild ungulate (muskox)	Canada (NU)	2011	lung	fatal septicemia	5	5	Forde et al., 2016	University of Calgary	3	2-195A	EL	537200	515414 (95.38)	51	39	76202	SAMN03837101
* Isolates indicated with asterisk were included in SpaA BLAST query
