# Supplementary material for: Genomic and Immunogenic Protein Diversity of Erysipelothrix rhusiopathiae Isolated From Pigs in Great Britain: Implications for Vaccine Protection
Source: Front Microbiol. 2020 Mar 13;11:418. doi: 10.3389/fmicb.2020.00418 (PMC7083082; doi:10.3389/fmicb.2020.00418)
Supplement: Supplementary file 5 [file Table_2.XLSX]

## Sheet: SpaA
Supp Table 2: SpaA sequences included in this study.
Accession number	Isolate	PopSet	Reference	Year	Country	Serotype	Incl BLAST query	Spa Type	Host	Spa seq len (bp)	Spa Group	Proline variants
AB259655.1	Pecs 67				China	5	yes	SpaA		1881	1	KP
AB259658.1	Pecs 3597				China	15	yes	SpaA		1881	1	KP
KR606143.1	IMT11439	939461030	Janssen	2005	Germany			SpaA	chicken	1881	1	KP
KR606144.1	IMT11441	939461030	Janssen	2005	Germany			SpaA	chicken	1881	1	KP
KR606148.1	IMT11445	939461030	Janssen	2005	Sweden			SpaA	chicken	1881	1	KP
KR606149.1	IMT13536	939461030	Janssen	2007	Germany			SpaA	swine	1881	1	KP
KR606151.1	IMT17113	939461030	Janssen	1999	Germany			SpaA	chicken	1881	1	KP
KR606152.1	IMT17115	939461030	Janssen	1999	Germany			SpaA	chicken	1881	1	KP
KR606153.1	IMT17117	939461030	Janssen	2003	Germany			SpaA	chicken	1881	1	KP
KR606157.1	IMT17122	939461030	Janssen	2004	Germany			SpaA	chicken	1881	1	KP
KR606158.1	IMT17123	939461030	Janssen	2004	Germany			SpaA	chicken	1881	1	KP
KR606160.1	IMT17125	939461030	Janssen	2004	Germany			SpaA	chicken	1881	1	KP
KR606163.1	IMT17131	939461030	Janssen	2006	Germany			SpaA	chicken	1881	1	KP
KR606164.1	IMT17132	939461030	Janssen	2001	Germany			SpaA	chicken	1881	1	KP
KR606165.1	IMT17133	939461030	Janssen	2007	Germany			SpaA	chicken	1881	1	KP
KR606166.1	IMT17134	939461030	Janssen	2007	Germany			SpaA	chicken	1881	1	KP
KR606167.1	IMT17135	939461030	Janssen	2007	Germany			SpaA	chicken	1881	1	KP
KR606168.1	IMT17136	939461030	Janssen	2007	Germany			SpaA	chicken	1881	1	KP
KR606169.1	IMT17137	939461030	Janssen	2008	Germany			SpaA	chicken	1881	1	KP
KR606170.1	IMT17138	939461030	Janssen	2007	Germany			SpaA	turkey	1881	1	KP
KR606175.1	IMT17144	939461030	Janssen	2007	Germany			SpaA	turkey	1881	1	KP
KR606176.1	IMT17146	939461030	Janssen	2007	Germany			SpaA	turkey	1881	1	KP
KR606177.1	IMT17147	939461030	Janssen	2007	Germany			SpaA	turkey	1881	1	KP
KR606181.1	IMT17154	939461030	Janssen	2007	Germany			SpaA	turkey	1881	1	KP
KR606182.1	IMT17155	939461030	Janssen	2007	Germany			SpaA	turkey	1881	1	KP
KR606184.1	IMT17160	939461030	Janssen	2007	Germany			SpaA	turkey	1881	1	KP
KR606188.1	IMT17166	939461030	Janssen	2007	Austria			SpaA	turkey	1881	1	KP
KR606189.1	IMT17168	939461030	Janssen	2007	Austria			SpaA	turkey	1881	1	KP
KR606192.1	IMT17853	939461030	Janssen	2007	Germany			SpaA	chicken	1881	1	KP
KR606194.1	IMT17855	939461030	Janssen	2007	Germany			SpaA	chicken	1881	1	KP
KR606195.1	IMT18127	939461030	Janssen	2008	Germany			SpaA	chicken	1881	1	KP
KR606196.1	IMT18128	939461030	Janssen	2008	Germany			SpaA	chicken	1881	1	KP
KR606200.1	IMT18358	939461030	Janssen	2005	Austria			SpaA	turkey	1881	1	KP
KR606201.1	IMT18360	939461030	Janssen	2008	Austria			SpaA	turkey	1881	1	KP
KR606207.1	IMT18366	939461030	Janssen	2008	Austria			SpaA	turkey	1881	1	KP
KR606210.1	IMT20383	939461030	Janssen	2000s				SpaA	swine	1881	1	KP
KR606218.1	IMT20877	939461030	Janssen	2010	Germany			SpaA	chicken	1881	1	KP
KR606219.1	IMT22109	939461030	Janssen	1989	Germany			SpaA	swine	1881	1	KP
KR606220.1	IMT22110	939461030	Janssen	1997	Germany			SpaA	swine	1881	1	KP
KR606221.1	IMT22111	939461030	Janssen	2000	Germany			SpaA	Homo sapiens	1881	1	KP
KR606224.1	IMT22115	939461030	Janssen	2007	Germany			SpaA	turkey	1881	1	KP
KR606225.1	IMT22116	939461030	Janssen	2008	Germany			SpaA	swine	1881	1	KP
KR606226.1	IMT22118	939461030	Janssen	2009	Germany			SpaA	pheasant	1881	1	KP
KR606227.1	IMT23383	939461030	Janssen	2002	Germany			SpaA	swine	1881	1	KP
KR606228.1	IMT23384	939461030	Janssen	2004	Germany			SpaA	swine	1881	1	KP
KR606229.1	IMT23385	939461030	Janssen	2001	Germany			SpaA	ape	1881	1	KP
KR606235.1	IMT23639	939461030	Janssen	2000s	Germany			SpaA	animal	1881	1	KP
KR606246.1	IMT23662	939461030	Janssen	2004	Germany			SpaA	chicken	1881	1	KP
KR606247.1	IMT23666	939461030	Janssen	2005	Germany			SpaA	sheep	1881	1	KP
KR606250.1	IMT23846	939461030	Janssen	2006	Germany			SpaA	field hare	1881	1	KP
KR606256.1	IMT24173	939461030	Janssen	2010	Germany			SpaA	turkey	1881	1	KP
KR606258.1	IMT25000	939461030	Janssen	2010	Germany			SpaA	turkey	1881	1	KP
KR606259.1	IMT25001	939461030	Janssen	2011	Germany			SpaA	turkey	1881	1	KP
KR606260.1	IMT25299	939461030	Janssen	2011	Germany			SpaA	chicken	1881	1	KP
KR606262.1	IMT25301	939461030	Janssen	2010	Germany			SpaA	chicken	1881	1	KP
KR606263.1	IMT25575	939461030	Janssen	2011	Germany			SpaA	swine	1881	1	KP
KR606265.1	IMT26588	939461030	Janssen	2011	Germany			SpaA	swine	1881	1	KP
KR606266.1	IMT27630	939461030	Janssen	2011	Germany			SpaA	turkey	1881	1	KP
KR606268.1	IMT27632	939461030	Janssen	2011	Germany			SpaA	chicken	1881	1	KP
KR606270.1	IMT28355	939461030	Janssen	2011	Germany			SpaA	black-headed gonolek	1881	1	KP
KR606273.1	IMT28566	939461030	Janssen	2011	Germany			SpaA	turkey	1941	1	KP
KR606274.1	IMT28568	939461030	Janssen	2012	Germany			SpaA	turkey	1941	1	KP
KR606276.1	IMT4544	939461030	Janssen	1999	Germany			SpaA	parrot	1821	1	KP
KR606280.1	IMT6235	939461030	Janssen	2002	Germany			SpaA	chicken	1881	1	KP
KR606282.1	IMT6237	939461030	Janssen	2002	Germany			SpaA	chicken	1881	1	KP
KR606285.1	IMT6242	939461030	Janssen	2000	Germany			SpaA	chicken	1881	1	KP
KR606287.1	IMT6244	939461030	Janssen	2001	Germany			SpaA	turkey	1881	1	KP
KR606289.1	IMT6247	939461030	Janssen	2001	Sweden			SpaA	chicken	1881	1	KP
KR606290.1	IMT6248	939461030	Janssen	2001	Germany			SpaA	chicken	1821	1	KP
KR606293.1	IMT6252	939461030	Janssen	1999	Germany			SpaA	chicken	1881	1	KP
KR606295.1	IMT6254	939461030	Janssen	1999	Germany			SpaA	chicken	1881	1	KP
KR606296.1	IMT6742	939461030	Janssen	2003	Germany			SpaA	swine	1881	1	KP
KR606297.1	IMT8704	939461030	Janssen	2003	Germany			SpaA	chicken	1881	1	KP
KR606298.1	IMT8705	939461030	Janssen	2003	Germany			SpaA	chicken	1881	1	KP
KR606299.1	IMT8948	939461030	Janssen	2003	Germany			SpaA	chicken	1881	1	KP
KR606301.1	IMT9137	939461030	Janssen	2004	Germany			SpaA	Homo sapiens	1881	1	KP
KR606302.1	IMT9209	939461030	Janssen	2004	Germany			SpaA	sheep	1881	1	KP
KR606303.1	IMT9825	939461030	Janssen	2004	Germany			SpaA	chicken	1881	1	KP
KR606304.1	IMT9827	939461030	Janssen	2003	Germany			SpaA	chicken	1881	1	KP
KR606208.1	IMT19234	939461030	Janssen	2009	Germany			SpaA	Homo sapiens	1881	1-109	KP
KR606211.1	IMT20384	939461030	Janssen	2000s				SpaA	swine	2001	1-109	KP
KR606212.1	IMT20385	939461030	Janssen	2000s	Estonia			SpaA	swine	1881	1-109	KP
KR606216.1	IMT20390	939461030	Janssen	2000s				SpaA	swine	1881	1-109	KP
KR606237.1	IMT23641	939461030	Janssen	2000s	USA			SpaA	animal	1881	1-109	KP
KR606239.1	IMT23643	939461030	Janssen	2000s	Germany			SpaA	animal	2181	1-109	KP
KR606242.1	IMT23646	939461030	Janssen	2000s				SpaA	animal	1881	1-109	KP
KR606142.1	IMT11438	939461030	Janssen	2005	Germany			SpaA	chicken	1881	1-101	KP
KR606245.1	IMT23661	939461030	Janssen	2004	Germany			SpaA	chicken	1881	1, variant	KP
AB259656.1	Goda				China	8	yes	SpaA		1881	2-101	KP
AB259660.1	545				China	17	yes	SpaA		1881	2-101	KP
KR606150.1	IMT14192	939461030	Janssen	2007	Germany			SpaA	chicken	1881	2-101	KP
KR606154.1	IMT17119	939461030	Janssen	2003	Germany			SpaA	chicken	1881	2-101	KP
KR606159.1	IMT17124	939461030	Janssen	2004	Germany			SpaA	chicken	1881	2-101	KP
KR606162.1	IMT17130	939461030	Janssen	2006	Germany			SpaA	chicken	1941	2-101	KP
KR606171.1	IMT17139	939461030	Janssen	2008	Germany			SpaA	chicken	1821	2-101	KP
KR606172.1	IMT17140	939461030	Janssen	2007	Germany			SpaA	turkey	1881	2-101	KP
KR606173.1	IMT17142	939461030	Janssen	2007	Germany			SpaA	turkey	1881	2-101	KP
KR606174.1	IMT17143	939461030	Janssen	2007	Germany			SpaA	turkey	1881	2-101	KP
KR606178.1	IMT17148	939461030	Janssen	2007	Germany			SpaA	turkey	1881	2-101	KP
KR606180.1	IMT17152	939461030	Janssen	2007	Germany			SpaA	turkey	1881	2-101	KP
KR606187.1	IMT17164	939461030	Janssen	2007	Germany			SpaA	turkey	1881	2-101	KP
KR606197.1	IMT18129	939461030	Janssen	2008	Germany			SpaA	chicken	1941	2-101	KP
KR606198.1	IMT18130	939461030	Janssen	2008	Germany			SpaA	chicken	1881	2-101	KP
KR606203.1	IMT18362	939461030	Janssen	2008	Austria			SpaA	turkey	1881	2-101	KP
KR606205.1	IMT18364	939461030	Janssen	2008	Austria			SpaA	turkey	1881	2-101	KP
KR606206.1	IMT18365	939461030	Janssen	2008	Austria			SpaA	turkey	1881	2-101	KP
KR606248.1	IMT23667	939461030	Janssen	2009	Germany			SpaA	sheep	1881	2-101	KP
KR606252.1	IMT23849	939461030	Janssen	2009	Germany			SpaA	black stork	1941	2-101	KP
KR606254.1	IMT23888	939461030	Janssen	2008	Germany			SpaA	swine	1881	2-101	KP
KR606255.1	IMT23984	939461030	Janssen	2010	Germany			SpaA	chicken	1941	2-101	KP
KR606261.1	IMT25300	939461030	Janssen	2011	Germany			SpaA	chicken	1881	2-101	KP
KR606264.1	IMT26577	939461030	Janssen	2011	Germany			SpaA	turkey	1881	2-101	KP
KR606267.1	IMT27631	939461030	Janssen	2011	Germany			SpaA	chicken	1761	2-101	KP
KR606269.1	IMT28342	939461030	Janssen	2011	Germany			SpaA	duck	1881	2-101	KP
KR606272.1	IMT28565	939461030	Janssen	2011	Germany			SpaA	turkey	1941	2-101	KP
KR606277.1	IMT4996	939461030	Janssen	2000	Germany			SpaA	chicken	1821	2-101	KP
KR606281.1	IMT6236	939461030	Janssen	2002	Germany			SpaA	chicken	1881	2-101	KP
KR606284.1	IMT6241	939461030	Janssen	2000	Germany			SpaA	chicken	1821	2-101	KP
KR606291.1	IMT6250	939461030	Janssen	1998	Germany			SpaA	chicken	1881	2-101	KP
KR606292.1	IMT6251	939461030	Janssen	1999	Germany			SpaA	chicken	1881	2-101	KP
KR606146.1	IMT11443	939461030	Janssen	2005	Germany			SpaA	chicken	1881	2-101-139	KP
KR606147.1	IMT11444	939461030	Janssen	2005	Germany			SpaA	chicken	1821	2-101-139	KP
KR606156.1	IMT17121	939461030	Janssen	2004	Germany			SpaA	chicken	1821	2-101-139	KP
KR606278.1	IMT6233	939461030	Janssen	2001	Germany			SpaA	chicken	1881	2-101-139	KP
KR606279.1	IMT6234	939461030	Janssen	2001	Germany			SpaA	chicken	1881	2-101-139	KP
KR606286.1	IMT6243	939461030	Janssen	2002	Germany			SpaA	chicken	1881	2-101-139	KP
KR606294.1	IMT6253	939461030	Janssen	1999	Germany			SpaA	chicken	1881	2-101-139	KP
AB259657.1	Pecs 9				China	12	yes	SpaA		1881	2	KP
AB259659.1	Tanzania				China	16	yes	SpaA		1881	2	KP
KR606141.1	IMT11437	939461030	Janssen	2005	Germany			SpaA	chicken	1881	2	KP
KR606145.1	IMT11442	939461030	Janssen	2005	Germany			SpaA	chicken	1881	2	KP
KR606155.1	IMT17120	939461030	Janssen	2003	Germany			SpaA	chicken	1881	2	KP
KR606179.1	IMT17149	939461030	Janssen	2007	Germany			SpaA	turkey	1881	2	KP
KR606183.1	IMT17157	939461030	Janssen	2007	Germany			SpaA	turkey	1881	2	KP
KR606185.1	IMT17161	939461030	Janssen	2007	Germany			SpaA	turkey	1881	2	KP
KR606186.1	IMT17162	939461030	Janssen	2007	Germany			SpaA	turkey	1881	2	KP
KR606190.1	IMT17170	939461030	Janssen	2007	Austria			SpaA	turkey	1881	2	KP
KR606202.1	IMT18361	939461030	Janssen	2008	Austria			SpaA	turkey	1881	2	KP
KR606214.1	IMT20388	939461030	Janssen	2000s				SpaA	swine	1881	2	KP
KR606230.1	IMT23386	939461030	Janssen	2010	Germany			SpaA	turkey	1881	2	KP
KR606231.1	IMT23431	939461030	Janssen	2010	Germany			SpaA	turkey	1881	2	KP
KR606249.1	IMT23668	939461030	Janssen	2010	Germany			SpaA	duck	1881	2	KP
KR606251.1	IMT23848	939461030	Janssen	2007	Germany			SpaA	swine	1881	2	KP
KR606253.1	IMT23851	939461030	Janssen	2010	Germany			SpaA	turkey	1881	2	KP
KR606257.1	IMT24999	939461030	Janssen	2010	Germany			SpaA	turkey	1881	2	KP
KR606271.1	IMT28564	939461030	Janssen	2011	Germany			SpaA	turkey	1881	2	KP
KR606275.1	IMT4530	939461030	Janssen	2000	Germany			SpaA	chicken	1881	2	KP
KR606283.1	IMT6238	939461030	Janssen	2002	Germany			SpaA	chicken	1881	2	KP
KR606288.1	IMT6245	939461030	Janssen	2002	Sweden			SpaA	chicken	1881	2	KP
KR606300.1	IMT8949	939461030	Janssen	2003	Germany			SpaA	chicken	1881	2	KP
KR606232.1	IMT23636	939461030	Janssen	2000s	Germany			SpaA	animal	1881	2-97	KP
KR606233.1	IMT23637	939461030	Janssen	2000s	Germany			SpaA	animal	1881	2-97	KP
KR606236.1	IMT23640	939461030	Janssen	2000s	Germany			SpaA	animal	1881	2-97	KP
KR606241.1	IMT23645	939461030	Janssen	2000s	Germany			SpaA	animal	1881	2-97	KP
AB259653.1	442/1E1					1b	yes	SpaA		1881	2	EL
KR559820.1	G4T10	973744634			China			SpaA		1761	2	EL
KR559821.1	GC42	973744634			China			SpaA		1641	2	EL
KR606204.1	IMT18363	939461030	Janssen	2008	Austria			SpaA	turkey	1881	2	EL
KR606209.1	IMT20382	939461030	Janssen	2000s	Estonia			SpaA	swine	1881	2	EL
KR606213.1	IMT20386	939461030	Janssen	2000s				SpaA	swine	1881	2	EL
KR606215.1	IMT20389	939461030	Janssen	2000s				SpaA	swine	1881	2	EL
KR606217.1	IMT20391	939461030	Janssen	2000s				SpaA	swine	1881	2	EL
KR606222.1	IMT22113	939461030	Janssen	2007	Germany			SpaA	swine	1881	2	EL
KR606223.1	IMT22114	939461030	Janssen	2007	Germany			SpaA	mouflon	1881	2	EL
KR606240.1	IMT23644	939461030	Janssen	2000s	Germany			SpaA	animal	1881	2	EL
KR606243.1	IMT23647	939461030	Janssen	2000s	Germany			SpaA	animal	1881	2	EL
KR606161.1	IMT17129	939461030	Janssen	2006	Denmark			SpaA	chicken	1881	2	KL
KR606191.1	IMT17852	939461030	Janssen	2007	Denmark			SpaA	chicken	1881	2	KL
KR606193.1	IMT17854	939461030	Janssen	2007	Denmark			SpaA	chicken	1881	2	KL
KR559783.1	LA120609	973744634		2012	China			SpaA		1881	2-203	EL
KR559784.1	HF120827	973744634		2012	China			SpaA		1881	2-203	EL
KR559785.1	TL120914	973744634		2012	China			SpaA		1881	2-203	EL
KR559786.1	MAS120915	973744634		2012	China			SpaA		1881	2-203	EL
KR559787.1	HF120919	973744634		2012	China			SpaA		1821	2-203	EL
KR559788.1	HF120922	973744634		2012	China			SpaA		1881	2-203	EL
KR559789.1	HS121019	973744634		2012	China			SpaA		1881	2-203	EL
KR559790.1	HF130201	973744634		2013	China			SpaA		1881	2-203	EL
KR559791.1	HF130329	973744634			China			SpaA		1881	2-203	EL
KR559792.1	HF130415	973744634			China			SpaA		1881	2-203	EL
KR559793.1	BB130721	973744634			China			SpaA		1881	2-203	EL
KR559794.1	AQ130724	973744634			China			SpaA		1881	2-203	EL
KR559795.1	BB130724	973744634			China			SpaA		1881	2-203	EL
KR559796.1	TC130724	973744634			China			SpaA		1881	2-203	EL
KR559797.1	BB130725	973744634			China			SpaA		1881	2-203	EL
KR559798.1	XC130727	973744634			China			SpaA		1881	2-203	EL
KR559799.1	HF130729	973744634			China			SpaA		1881	2-203	EL
KR559800.1	HN130805	973744634			China			SpaA		1881	2-203	EL
KR559801.1	AQ130807	973744634			China			SpaA		1881	2-203	EL
KR559802.1	HF130810	973744634			China			SpaA		1881	2-203	EL
KR559803.1	BB130818	973744634			China			SpaA		1881	2-203	EL
KR559804.1	HF130820	973744634			China			SpaA		1881	2-203	EL
KR559805.1	BB130822	973744634			China			SpaA		1881	2-203	EL
KR559806.1	BZ083104	973744634			China			SpaA		1881	2-203	EL
KR559807.1	HF130921	973744634			China			SpaA		1881	2-203	EL
KR559808.1	LA130925	973744634			China			SpaA		1881	2-203	EL
KR559809.1	BB131008	973744634			China			SpaA		1881	2-203	EL
KR559810.1	LA131010	973744634			China			SpaA		1881	2-203	EL
KR559811.1	HF140320	973744634			China			SpaA		1881	2-203	EL
KR559812.1	SZ140326	973744634			China			SpaA		1821	2-203	EL
KR559813.1	HF140607	973744634			China			SpaA		1881	2-203	EL
KR559814.1	LA140620	973744634			China			SpaA		1881	2-203	EL
KR559815.1	XC140709	973744634			China			SpaA		1881	2-203	EL
KR559816.1	AQ140814	973744634			China			SpaA		1881	2-203	EL
KR559817.1	TL140918	973744634			China			SpaA		1881	2-203	EL
KR559818.1	LA140929	973744634			China			SpaA		1881	2-203	EL
KR559819.1	FY141002	973744634			China			SpaA		1881	2-203	EL
KR606199.1	IMT18232	939461030	Janssen	2009	Germany			SpaA	swine	1881	2-203	EL
KR606234.1	IMT23638	939461030	Janssen	2000s	Germany			SpaA	animal	1881	2-203	EL
KR606238.1	IMT23642	939461030	Janssen	2000s	Germany			SpaA	animal	1881	2-203	EL
KR606244.1	IMT23660	939461030	Janssen	2007	Germany			SpaA	swine	1881	2-203	EL
KU214207.1	AQ150411	1110869087	N/A	2015	China	1a		SpaA	swine	1881	2-203	EL
KU214208.1	AQ150414	1110869087	N/A	2015	China	1a		SpaA	swine	1881	2-203	EL
KU214209.1	BZ150422	1110869087	N/A	2015	China	1a		SpaA	swine	1881	2-203	EL
KU214210.1	FY150511	1110869087	N/A	2015	China	1a		SpaA	swine	1881	2-203	EL
KU214211.1	LA150627	1110869087	N/A	2015	China	1a		SpaA	swine	1881	2-203	EL

## Sheet: SpaB and C
Accession number	Spa Type	Serotype	Spa seq len (bp)
AB238211.1	SpaB	4	1893
AB238212.1	SpaB	6	1893
AB238213.2	SpaB	11	1893
AB238214.2	SpaB	19	1893
AB238215.3	SpaB	21	1893
AB238210.1	SpaC	18	1995
