# Supplementary material for: Genomic and Immunogenic Protein Diversity of Erysipelothrix rhusiopathiae Isolated From Pigs in Great Britain: Implications for Vaccine Protection
Source: Front Microbiol. 2020 Mar 13;11:418. doi: 10.3389/fmicb.2020.00418 (PMC7083082; doi:10.3389/fmicb.2020.00418)
Supplement: Supplementary file 6 [file Table_3.XLSX]

## Sheet: Sheet1
Supp Table 3: Amino acid (AA) variants distinguishing among SpaA groups, and distribution of Erysipelothrix rhusiopathiae isolates among SpaA groups.
	Group 1	Group 1-109	Group 1-101	Group 1, variant	Group 1, variant	Group 2-101	Group 2-101-139	Group 2	Group 2-97	Group 2-139	Group 2	Group 2-195A	Group 2	Group 2-203
Previous name (Janßen et al., 2015)	Group 1					Group 2		Group 3			Group 3			Group 5
Previous name (Uchiyama et al., 2014)												Group 3		Group 1
55	I	I	I	I	V	V	V	V	V	V	V	V	V	V
70	N	N	N	N	K	K	K	K	K	K	K	K	K	K
97	N	N	N	N	N	N	N	N	I	N	N	N	N	N
101	N	N	I	N	N	S	S	N	N	N	N	N	N	N
109	N	H	N	N	N	N	N	N	N	N	N	N	N	N
139	Q	Q	Q	Q	Q	Q	K	Q	Q	K	Q	Q	Q	Q
178	D	D	D	D	D	G	G	G	G	G	G	G	G	G
195	N	N	N	N	D	D	D	D	D	D	D	A	D	D
203	I	I	I	I	I	I	I	I	I	I	I	I	I	M
303	E	E	E	G	E	G	G	G	G	G	G	G	G	G	Note: This variant was previously listed as a Q instead of an E
426	K	K	K	K	K	K	K	K	K	K	E	E	K	E
435	P	P	P	P	P	P	P	P	P	P	L	L	L	L
UK swine	37	1	0	0	0	1	0	5	0	0	1	0	0	1
		vaccine
global	13	0	0	0	1	9	6	35	1	1	8	1	0	0
					20767					AKM1		VI11-2
Genbank	79	7	1	1	0	32	7	23	4	0	12	0	3	46
			KR606142	KR606245
WGS	2	0	0	0	0	0	0	0	0	0	1	1	0	3
	NCTC7999, NCTC8613										Fujisawa	SY1027		GXBY, WH13013, MC101
Total	131	8	1	1	1	42	13	63	5	1	22	2	3	50
	Groups and amino acid variants previously described by JanSen et al. 2015. Here group 2 is divided to illustrate differences in the proline-rich region, but this has not been included in the classification.
	Newly defined subgroup (containing 5+ isolates)
	Variants where pattern doesn't match any designated groups (at discriminatory positions), and where there are fewer than 5 isolates in that group
	AA variants in immunoprotective domain with respect to the Fujisawa reference genome
	AA variants in proline-rich region with respect to the Fujisawa reference genome
