# Supplementary material for: Genomic and Immunogenic Protein Diversity of Erysipelothrix rhusiopathiae Isolated From Pigs in Great Britain: Implications for Vaccine Protection
Source: Front Microbiol. 2020 Mar 13;11:418. doi: 10.3389/fmicb.2020.00418 (PMC7083082; doi:10.3389/fmicb.2020.00418)
Supplement: Supplementary file 7 [file Table_4.XLSX]

## Sheet: Variable AAs in < 5 isolates
Supp Table 4: SpaA variants shared by fewer than 5 isolates. Amino acid (AA) variants in the signal sequence, hypervariable domain, and proline rich regions (AAs 1 – 447) are shown.
All variants are given in relation to the Fujisawa reference sequence, except for position 257, where Fujisawa is the only sequence examined with a Leucine instead of an Ile (indicated by *).
	AA1 M-->L	AA3 K-->N	AA9 H-->Y	AA10 K-->E	AA15 S -->T	AA23 P -->S	AA35 S-->F	AA38 P-->Q	AA53 T-->P	AA54 G-->A	AA56 H-->R	AA68 I-->S	AA77 Q-->R	AA79 V-->A	AA84 I-->V	AA86 E-->V	AA88 K-->N/R	A93 F-->L	AA94 E-->K	AA98 E-->A	AA99 E-->G	AA101 N-->I	AA102 S-->L	AA116 N-->S	A119 H-->Q	A130 T-->I	A146 N-->K	A152 I-->N	194 R-->S	195 D-->A	A202 E-->A/G	A205 A-->T	A227 D-->E	A230 N-->E	A236 L-->A	A237 G-->S	A247 N-->S	AA257 I-->L*	AA261 Y-->H	AA262 L-->H	AA268 R-->L	A287 N-->D	AA289 V-->F	AA298 D-->G	A299 I-->T	A307 Q-->K	A326 L-->I	A328 R-->Q	A334 Q-->R
KR606289	X
KR606292	X
KR606281	X
F446		X
NCTC7999			X
KR606269				X																	X
21284					X
AKM1						X
KR606303							X
KR606280								X
KR606282								X
20767									X		X	X					N	X							X	X	X	X					X	X	X	X	X								X		X		X
KR606268																	R
B3144										X
G2										X
KR606206										X
KR606264										X
KU214210													X
KR606266														X
KR606175															X
KR606171																X
KR606205																			X
swine100																				X
KR606142																						X
KR606302																							X
KR559813																								X
KR606175																													X
SY1027																														X
VI11-Lu																														X
swine25																															A
KR606286																															G
VI10-3PSLN																																X
SKSLP2-Mus																																X
Fujisawa																																						X
KR606239																																							X
KR606208
KR606212
KR606216
KR606237																																										X
KR606659																																								X
KR606275																																								X
KR559812																																									X
swine41																																										X
swine94																																										X
KR559817																																											X
KR606174																																												X
swine83																																														X
SK18-i																																																X
AB259659
AB290347
SK133
2604
Eagle
2197-ii
F440-C
KR606152
AB259660
KR606291
Grizzly
B1039
KR606162
[truncated: 13 more columns]
