# Supplementary material for: Genomic and Immunogenic Protein Diversity of Erysipelothrix rhusiopathiae Isolated From Pigs in Great Britain: Implications for Vaccine Protection
Source: Front Microbiol. 2020 Mar 13;11:418. doi: 10.3389/fmicb.2020.00418 (PMC7083082; doi:10.3389/fmicb.2020.00418)
Supplement: Supplementary file 8 [file Table_5.XLSX]

## Sheet: Supp Table 5 - overview
Supplementary Table 5 – Immunogenic surface protein variant positions.
Amino Acid (AA) variants for 12 immunogenic surface proteins shown individually per tab.
Variants are given with respect to Fujisawa reference sequence; lengths and positions of these gene sequences are outlined in Table 1.
Columns indicate the AA position in the alignment. For proteins where there are insertions (i.e. Plp, cwpB), positions are given in terms of the alignment, with a separate row to indicate the corresponding position in Fujisawa.
The first column lists the ID of the UK swine isolates, followed by the contig number with the associated BLAST hit (e.g. 6-7 is isolate swine6, contig 7).
Isolates with greyed-in areas are where the sequence was spread across multiple contigs; those not shaded illustrate which contig contributes at a given position.
Cells highlighted in orange illustrate where there are multiple alleles at a single locus. Cells highlighted in blue are variants unique to the vaccine strain. Cells highlighted in red indicate premature stop codons or deletions.

## Sheet: rspA
	59	79	87	146	177	179	214	224	243	301	353	509	582	594	740	753	755	777	858	867	893	902	913	926	997	1001	1003	1017	1020	1029	1039	1049	1051	1071	1073	1075	1096	1110	1114	1140	1143	1147	1155	1167	1180	1204	1212	1215	1221
VAC--42	A/T		S/F						I/N		T/A	Q/P				A/T					P/A		L/V		A/V															E/K			S/F
6--7					Q/K						T/A	Q/P				A/T									A/V															E/K
7--6									I/N		T/A	Q/P				A/T																						A/D			M/L	T/D	S/A	P/S	I/V	I/L	M/V	S/K	N/H
9--5									I/N		T/A	Q/P				A/T															V/I							A/D			M/L	T/D	S/A	P/S	I/V	I/L	M/V	S/K	N/H
10--4		E/D		Y/F		S/G	S/T		I/N		T/A	Q/P				A/T						G/S			A/S		E/K		T/I											E/K
13--5									I/N		T/A	Q/P				A/T																						A/D			M/L	T/D	S/A	P/S	I/V	I/L	M/V	S/K	N/H
15--5		E/D				S/G	S/T		I/N		T/A	Q/P	G/S			A/T	K/E						L/V		A/V			E/D						E/K			V/I		I/V		M/L	T/D	S/A	P/S	I/V	I/L	M/V	S/K	N/H
18--2		E/D				S/G	S/T		I/N		T/A	Q/P	G/S			A/T	K/E		V/I				L/V		A/V			E/D		S/P				E/K				A/D			M/L	T/D	S/A	P/S	I/V	I/L	M/V	S/K	N/H
19--4		E/D				S/G	S/T		I/N		T/A	Q/P	G/S			A/T	K/E	P/T					L/V		A/V			E/D		S/P			D/E	E/K				A/D			M/L	T/D	S/A	P/S	I/V	I/L	M/V	S/K	N/H
20--7		E/D				S/G	S/T		I/N		T/A	Q/P	G/S			A/T	K/E						L/V		A/V			E/D						E/K			V/I		I/V		M/L	T/D	S/A	P/S	I/V	I/L	M/V	S/K	N/H
21--5		E/D				S/G	S/T		I/N		T/A	Q/P	G/S			A/T	K/E						L/V		A/V			E/D						E/K			V/I		I/V		M/L	T/D	S/A			I/L	M/V	S/K	N/H
24--9									I/N		T/A	Q/P				A/T																						A/D			M/L	T/D	S/A	P/S	I/V	I/L	M/V	S/K	N/H
25--7									I/N		T/A	Q/P				A/T																						A/D			M/L	T/D	S/A	P/S	I/V	I/L	M/V	S/K	N/H
27--8		E/D				S/G	S/T		I/N		T/A	Q/P	G/S			A/T	K/E	P/T					L/V		A/V			E/D		S/P			D/E	E/K				A/D			M/L	T/D	S/A	P/S	I/V	I/L	M/V	S/K	N/H
29--4									I/N		T/A	Q/P		D/E		A/T									A/V				T/I
30--6		E/D				S/G	S/T		I/N		T/A	Q/P	G/S			A/T	K/E						L/V		A/V			E/D		S/P				E/K				A/D			M/L	T/D	S/A	P/S	I/V	I/L	M/V	S/K	N/H
33--2		E/D				S/G	S/T		I/N		T/A	Q/P	G/S		V/F	A/T	K/E						L/V	P/Q	A/V			E/D		S/P				E/K				A/D			M/L	T/D	S/A	P/S	I/V	I/L	M/V	S/K	N/H
35--2		E/D				S/G	S/T		I/N		T/A	Q/P				A/T	K/E						L/V		A/V			E/D		S/P				E/K				A/D			M/L	T/D	S/A	P/S	I/V	I/L	M/V	S/K	N/H
36--4		E/D				S/G	S/T		I/N		T/A	Q/P	G/S			A/T	K/E						L/V		A/V			E/D						E/K			V/I		I/V		M/L	T/D	S/A	P/S	I/V	I/L	M/V	S/K	N/H
38--6		E/D				S/G	S/T		I/N		T/A	Q/P	G/S			A/T	K/E						L/V		A/V							L/F						A/D			M/L	T/D	S/A	P/S	I/V	I/L	M/V	S/K	N/H
39--1		E/D				S/G	S/T		I/N		T/A	Q/P	G/S			A/T	K/E						L/V		A/V			E/D						E/K			V/I		I/V		M/L	T/D	S/A	P/S	I/V	I/L	M/V	S/K	N/H
40--141						S/G	S/T		I/N		T/A		G/S			A/T	K/E						L/V		A/V			E/D		S/P				E/K				A/D			M/L	T/D	S/A	P/S	I/V	I/L
40--189
40--134
41--1		E/D				S/G	S/T		I/N		T/A	Q/P	G/S			A/T	K/E						L/V		A/V			E/D						E/K			V/I		I/V		M/L	T/D	S/A	P/S	I/V	I/L	M/V	S/K	N/H
43--2		E/D				S/G	S/T		I/N	V/I	T/A	Q/P				A/T																								E/K	M/L	T/D	S/A	P/S	I/V	I/L	M/V	S/K	N/H
44--8		E/D				S/G	S/T		I/N		T/A	Q/P	G/S			A/T	K/E	P/T					L/V		A/V			E/D		S/P			D/E	E/K				A/D			M/L	T/D	S/A	P/S	I/V	I/L	M/V	S/K	N/H
47--6		E/D				S/G	S/T		I/N		T/A	Q/P	G/S			A/T	K/E	P/T					L/V		A/V			E/D		S/P			D/E	E/K				A/D			M/L	T/D	S/A	P/S	I/V	I/L	M/V	S/K	N/H
50--20
52--4		E/D				S/G	S/T		I/N		T/A	Q/P	G/S			A/T	K/E						L/V		A/V			E/D		S/P				E/K				A/D			M/L	T/D	S/A	P/S	I/V	I/L	M/V	S/K	N/H
53--4									I/N		T/A	Q/P				A/T																						A/D			M/L	T/D	S/A	P/S	I/V	I/L	M/V	S/K	N/H
60--1		E/D				S/G	S/T	V/G	I/N	V/I	T/A	Q/P				A/T																								E/K
74--3											T/A	Q/P				A/T																			L/S	N/D	V/I		I/V	E/K
75--1									I/N		T/A	Q/P				A/T																						A/D			M/L	T/D	S/A	P/S	I/V	I/L	M/V	S/K	N/H
76--1											T/A	Q/P		D/E
78--1		E/D				S/G	S/T		I/N		T/A	Q/P	G/S			A/T	K/E			L/F			L/V		A/V			E/D		S/P				E/K				A/D			M/L	T/D	S/A	P/S	I/V	I/L	M/V	S/K	N/H
80--3									I/N		T/A	Q/P				A/T																						A/D			M/L	T/D	S/A	P/S	I/V	I/L	M/V	S/K	N/H
82--4											T/A	Q/P				A/T									A/V				T/I											E/K
83--5		E/D				S/G	S/T		I/N		T/A	Q/P	G/S			A/T	K/E						L/V		A/V			E/D						E/K			V/I		I/V		M/L	T/D	S/A	P/S	I/V	I/L	M/V	S/K	N/H
84--1		E/D				S/G	S/T		I/N		T/A	Q/P	G/S			A/T	K/E						L/V		A/V			E/D				L/F		E/K				A/D			M/L	T/D	S/A	P/S	I/V	I/L	M/V	S/K	N/H
87--1									I/N		T/A	Q/P		D/E
94--46		E/D				S/G	S/T		I/N		T/A
94--80												Q/P	G/S			A/T	K/E						L/V		A/V									E/K			V/I				M/L	T/D	S/A	P/S	I/V	I/L	M/V	S/K	N/H
94--59
98--6		E/D				S/G	S/T		I/N		T/A	Q/P	G/S			A/T	K/E						L/V		A/V	G/E		E/D										A/D			M/L	T/D	S/A	P/S	I/V	I/L	M/V	S/K	N/H
100--3									I/N		T/A	Q/P				A/T																						A/D			M/L	T/D	S/A	P/S	I/V	I/L	M/V	S/K	N/H
101--9		E/D				S/G	S/T		I/N		T/A	Q/P	G/S			A/T	K/E	P/T					L/V		A/V			E/D		S/P			D/E	E/K				A/D			M/L	T/D	S/A	P/S	I/V	I/L	M/V	S/K	N/H
102--3									I/N		T/A	Q/P		D/E		A/T									A/V				T/I											E/K
103--3									I/N		T/A	Q/P		D/E		A/T									A/V				T/I											E/K
104--9		E/D				S/G	S/T		I/N		T/A	Q/P	G/S			A/T	K/E						L/V		A/V			E/D						E/K			V/I		I/V		M/L	T/D	S/A	P/S	I/V	I/L	M/V	S/K	N/H
[truncated: 47 more columns]

## Sheet: cbpB
	9	17	27	53	57	75	98	103	121	140	145	147	173	261	331	342	349	363	365	366	403	461	486	489	496	523	530
VAC--9					R/G				H/Y					K/N
6--3	V/I	L/S					L/I		H/Y			Q/H			D/N	A/V	L/I		K/Q			E/K	T/I	Q/K			R/K
7--1	V/I	L/S					L/I		H/Y			Q/H			D/N
9--6	V/I	L/S					L/I		H/Y			Q/H			D/N	A/V	L/I		K/Q			E/K	T/I	Q/K			R/K
10--14	V/I	L/S					L/I		H/Y			Q/H			D/N	A/V	L/I		K/Q			E/K	T/I	Q/K			R/K
13--6	V/I	L/S					L/I		H/Y			Q/H			D/N	A/V	L/I		K/Q			E/K	T/I	Q/K			R/K
15--6			E/G		R/G				H/Y
18--4					R/G				H/Y
19--6			E/G		R/G				H/Y
20--5					R/G				H/Y
21--1	V/I	L/S				P/S	L/I		H/Y		L/I	Q/H	M/T		D/N	A/V	L/I		K/Q			E/K	T/I	Q/K	Y/C		R/K
24--4			E/G		R/G				H/Y
25--4	V/I	L/S					L/I		H/Y			Q/H			D/N
27--1			E/G		R/G				H/Y
29--1	V/I	L/S					L/I		H/Y			Q/H			D/N	A/V	L/I		K/Q			E/K	T/I	Q/K			R/K
30--10			E/G		R/G				H/Y
33--5			E/G		R/G				H/Y	K/N
35--1	V/I	L/S					L/I		H/Y			Q/H			D/N
36--7			E/G		R/G				H/Y
38--5	V/I	L/S					L/I		H/N			Q/H			D/N	A/V	L/I	P/S	K/Q			E/K	T/I	Q/K			R/K
39--5					R/G				H/Y												L/V
40--22			E/G	V/C	R/G				H/Y
41--5			E/G		R/G				H/Y
43--1	V/I	L/S	E/G				L/I		H/Y			Q/H			D/N
44--1			E/G		R/G				H/Y
47--1			E/G		R/G				H/Y
50--66
52--5			E/G		R/G				H/Y
53--5			E/G		R/G				H/Y
60--10	V/I	L/S	E/G				L/I		H/Y			Q/H			D/N
74--3	V/I	L/S					L/I		H/Y			Q/H			D/N
75--8			E/G		R/G				H/Y											G/R
76--1	V/I	L/S					L/I		H/Y
78--4			E/G		R/G				H/Y	K/N
80--1	V/I	L/S					L/I		H/Y			Q/H			D/N
82--1	V/I	L/S					L/I		H/Y			Q/H			D/N	A/V	L/I		K/Q			E/K	T/I	Q/K			R/K
83--7			E/G		R/G				H/Y
84--4	V/I	L/S					L/I		H/Y			Q/H			D/N
87--12	V/I	L/S					L/I		H/Y			Q/H			D/N	A/V	L/I	P/S	K/Q			E/K	T/I	Q/K			R/K
94--22			E/G		R/G				H/Y
98--16			E/G		R/G			R/H	H/Y
100--7	V/I	L/S					L/I		H/Y			Q/H			D/N
101--6			E/G		R/G				H/Y
102--6	V/I	L/S					L/I		H/Y			Q/H			D/N	A/V	L/I		K/Q			E/K	T/I	Q/K			R/K
103--6			E/G		R/G				H/Y																	S/L
104--6			E/G		R/G				H/Y

## Sheet: GAPDH
	123
VAC--7
6--1
7--2
9--2
10--1
13--1
15--1
18--1
19--1
20--1
21--2
24--1
25--1
27--6
29--5
30--5
33--1
35--3
36--1
38--8
39--11
40--1
41--3
43--3
44--4
47--2
50--12
52--2
53--2
60--2
74--2	A/T
75--2
76--2
78--2
80--2
82--3
83--2
84--2
87--3
94--37
98--17
100--1
101--1
102--4
103--1
104--2

## Sheet: Da
	71	121	167	178	191	258	309	387	392	403	497	503	509
VAC--1
6--1					R/C		D/A		R/Q
7--10			F/L				D/A		R/Q	P/S
9--10							D/A		R/Q
10--1					R/C
13--12							D/A		R/Q
15--1							D/A		R/Q
18--1							D/A		R/Q	P/S
19--1		D/G					D/A		R/Q
20--1							D/A		R/Q	P/S
21--2	D/N						D/A		R/Q
24--14							D/A		R/Q
25--1
27--4							D/A		R/Q
29--6						I/L	D/A		R/Q
30--3							D/A		R/Q
33--15							D/A		R/Q		T/I
35--9							D/A		R/Q
36--1							D/A		R/Q
38--9				K/T			D/A	V/I
39--16							D/A		R/Q
40--3							D/A		R/Q	P/S
41--3							D/A		R/Q
43--9
44--5							D/A		R/Q
47--2							D/A		R/Q
50--19
52--11							D/A		R/Q	P/S
53--12							D/A		R/Q
60--13
74--13							D/A		R/Q
75--13							D/A		R/Q
76--2							D/A		R/Q
78--18							D/A		R/Q
80--2							D/A		R/Q			R/H
82--6						I/L	D/A		R/Q
83--2							D/A		R/Q				K/N
84--14							D/A		R/Q
87--9							D/A		R/Q
94--1							D/A		R/Q
98--15
100--18							D/A		R/Q
101--1							D/A		R/Q
102--5						I/L	D/A		R/Q
103--1							D/A		R/Q
104--2							D/A		R/Q

## Sheet: CbpA
	2	5	7	25	28	32	36	37	49	73	86	96	103	130	131	151	152	156	177	178	185	187	204	206	235	280	290	347	364	404	408	435	440	456	476	485	486	496	503	504	505	509	543	547	554	555	557	559	561
VAC--2	I/T	I/L	V/F	I/V		S/T	R/K	T/S		L/M	D/H	E/S	E/Q	S/N		T/I	D/V		Q/K	S/N	D/A	V/I	F/L	D/G	E/D	S/A	V/I
6--6
7--12	I/T	I/L	V/F	I/V		S/T	R/K	T/S		L/M	D/H	E/S	E/Q	S/N		T/I	D/V		Q/K	S/N	D/A	V/I	F/L	D/G	E/D	S/A	V/I	T/I				K/N	T/I				A/D	Q/K		G/A	M/L	S/G	S/N	S/A	I/V	D/E	H/N	L/I	V/N
9--3	I/T	I/L	V/F	I/V		S/T	R/K	T/S		L/M	D/H	E/S	E/Q	S/N		T/I	D/V		Q/K	S/N	D/A	V/I	F/L	D/G	E/D	S/A	V/I	T/I				K/N	T/I				A/D	Q/K		G/A	M/L	S/G
10--3	I/T	I/L	V/F	I/V		S/T	R/K	T/S		L/M	D/H	E/S	E/Q	S/N		T/I	D/V		Q/K	S/N	D/A	V/I	F/L	D/G	E/D	S/A	V/I	T/I		A/T		K/N	T/I				A/D	Q/K		G/A	M/L	S/G
13--2	I/T	I/L	V/F	I/V		S/T	R/K	T/S		L/M	D/H	E/S	E/Q	S/N		T/I	D/V		Q/K	S/N	D/A	V/I	F/L	D/G	E/D	S/A	V/I	T/I				K/N	T/I				A/D	Q/K		G/A	M/L	S/G
15--15	I/T	I/L	V/F	I/V		S/T	R/K	T/S		L/M	D/H	E/S	E/Q	S/N		T/I	D/V		Q/K	S/N	D/A	V/I	F/L	D/G	E/D	S/A	V/I	T/I		A/T		K/N	T/I				A/D	Q/K		G/A	M/L	S/G
18--3	I/T	I/L	V/F	I/V	D/Y	S/T	R/K	T/S		L/M	D/H	E/S	E/Q	S/N		T/I	D/V		Q/K	S/N	D/A	V/I	F/L	D/G	E/D	S/A	V/I	T/I				K/N	T/I				A/D	Q/K		G/A	M/L	S/G
19--11	I/T	I/L	V/F	I/V		S/T	R/K	T/S		L/M	D/H	E/S	E/Q	S/N		T/I	D/V	E/V	Q/K	S/N	D/A	V/I	F/L	D/G	E/D	S/A	V/I	T/I	K/E			K/N	T/I				A/D	Q/K		G/A	M/L	S/G
20--9	I/T	I/L	V/F	I/V		S/T	R/K	T/S		L/M	D/H	E/S	E/Q	S/N		T/I	D/V		Q/K	S/N	D/A	V/I	F/L	D/G	E/D	S/A	V/I	T/I				K/N	T/I				A/D	Q/K		G/A	M/L	S/G
21--3	I/T	I/L	V/F	I/V		S/T	R/K	T/S		L/M	D/H	E/S	E/Q	S/N		T/I	D/V		Q/K	S/N	D/A	V/I	F/L	D/G	E/D	S/A	V/I	T/I		A/T		K/N	T/I				A/D	Q/K		G/A	M/L	S/G
24--6	I/T	I/L	V/F	I/V		S/T	R/K	T/S		L/M	D/H	E/S	E/Q	S/N		T/I	D/V		Q/K	S/N	D/A	V/I	F/L	D/G	E/D	S/A	V/I	T/I		A/T		K/N	T/I				A/D	Q/K		G/A	M/L	S/G
25--2	I/T	I/L	V/F	I/V		S/T	R/K	T/S		L/M	D/H	E/S	E/Q	S/N		T/I	D/V		Q/K	S/N	D/A	V/I	F/L	D/G	E/D	S/A	V/I	T/I				K/N	T/I				A/D	Q/K		G/A	M/L	S/G	S/N	S/A	I/V	D/E	H/N	L/I	V/N
27--10	I/T	I/L	V/F	I/V		S/T	R/K	T/S		L/M	D/H	E/S	E/Q	S/N		T/I	D/V	E/V	Q/K	S/N	D/A	V/I	F/L	D/G	E/D	S/A	V/I	T/I	K/E			K/N	T/I				A/D	Q/K		G/A	M/L	S/G
29--2									G/C																											H/Y			D/N
30--4	I/T	I/L	V/F	I/V		S/T	R/K	T/S		L/M	D/H	E/S	E/Q	S/N		T/I	D/V		Q/K	S/N	D/A	V/I	F/L	D/G	E/D	S/A	V/I	T/I				K/N	T/I				A/D	Q/K		G/A	M/L	S/G
33--21	I/T	I/L	V/F	I/V		S/T	R/K	T/S		L/M	D/H	E/S	E/Q	S/N		T/I	D/V		Q/K	S/N	D/A	V/I	F/L	D/G	E/D	S/A	V/I	T/I				K/N	T/I				A/D	Q/K		G/A	M/L	S/G
35--6	I/T	I/L	V/F	I/V		S/T	R/K	T/S		L/M	D/H	E/S	E/Q	S/N		T/I	D/V		Q/K	S/N	D/A	V/I	F/L	D/G	E/D	S/A	V/I	T/I		A/T		K/N	T/I				A/D	Q/K		G/A	M/L	S/G
36--2	I/T	I/L	V/F	I/V		S/T	R/K	T/S		L/M	D/H	E/S	E/Q	S/N		T/I	D/V		Q/K	S/N	D/A	V/I	F/L	D/G	E/D	S/A	V/I	T/I				K/N	T/I				A/D	Q/K		G/A	M/L	S/G	S/N	S/A	I/V	D/E	H/N	L/I	V/N
38--2																												T/I
39--2	I/T	I/L	V/F	I/V		S/T	R/K	T/S		L/M	D/H	E/S	E/Q	S/N		T/I	D/V		Q/K	S/N	D/A	V/I	F/L	D/G	E/D	S/A	V/I	T/I			A/V	K/N	T/I	Q/K			A/D	Q/K		G/A	M/L	S/G
40--14	I/T	I/L	V/F	I/V		S/T	R/K	T/S		L/M	D/H	E/S	E/Q	S/N		T/I	D/V		Q/K	S/N	D/A	V/I	F/L	D/G	E/D	S/A	V/I	T/I				K/N	T/I				A/D	Q/K		G/A	M/L	S/G
41--11	I/T	I/L	V/F	I/V		S/T	R/K	T/S		L/M	D/H	E/S	E/Q	S/N		T/I	D/V		Q/K	S/N	D/A	V/I	F/L	D/G	E/D	S/A	V/I	T/I				K/N	T/I				A/D	Q/K		G/A	M/L	S/G	S/N	S/A	I/V	D/E	H/N	L/I	V/N
43--4	I/T	I/L	V/F	I/V		S/T	R/K	T/S		L/M	D/H	E/S	E/Q	S/N		T/I	D/V		Q/K	S/N	D/A	V/I	F/L	D/G	E/D	S/A	V/I	T/I		A/T		K/N	T/I				A/D	Q/K		G/A	M/L	S/G
44--10	I/T	I/L	V/F	I/V		S/T	R/K	T/S		L/M	D/H	E/S	E/Q	S/N		T/I	D/V	E/V	Q/K	S/N	D/A	V/I	F/L	D/G	E/D	S/A	V/I	T/I	K/E			K/N	T/I				A/D	Q/K		G/A	M/L	S/G
47--13	I/T	I/L	V/F	I/V		S/T	R/K	T/S		L/M	D/H	E/S	E/Q	S/N		T/I	D/V	E/V	Q/K	S/N	D/A	V/I	F/L	D/G	E/D	S/A	V/I	T/I	K/E			K/N	T/I				A/D	Q/K		G/A	M/L	S/G
50--7
52--19	I/T	I/L	V/F	I/V		S/T	R/K	T/S		L/M	D/H	E/S	E/Q	S/N		T/I	D/V		Q/K	S/N	D/A	V/I	F/L	D/G	E/D	S/A	V/I	T/I				K/N	T/I				A/D	Q/K		G/A	M/L	S/G
53--14	I/T	I/L	V/F	I/V		S/T	R/K	T/S		L/M	D/H	E/S	E/Q	S/N	L/F	T/I	D/V		Q/K	S/N	D/A	V/I	F/L	D/G	E/D	S/A	V/I	T/I				K/N	T/I				A/D	Q/K		G/A	M/L	S/G
60--3	I/T	I/L	V/F	I/V		S/T	R/K	T/S		L/M	D/H	E/S	E/Q	S/N		T/I	D/V		Q/K	S/N	D/A	V/I	F/L	D/G	E/D	S/A	V/I	T/I		A/T		K/N	T/I				A/D	Q/K		G/A	M/L	S/G
74--16	I/T	I/L	V/F	I/V		S/T	R/K	T/S		L/M	D/H	E/S	E/Q	S/N		T/I	D/V		Q/K	S/N	D/A	V/I	F/L	D/G	E/D	S/A	V/I	T/I				K/N	T/I				A/D	Q/K		G/A	M/L	S/G
75--9	I/T	I/L	V/F	I/V		S/T	R/K	T/S		L/M	D/H	E/S	E/Q	S/N		T/I	D/V		Q/K	S/N	D/A	V/I	F/L	D/G	E/D	S/A	V/I	T/I				K/N	T/I				A/D	Q/K		G/A	M/L	S/G
76--6																																					A/D	Q/K		G/A	M/L	S/G	S/N	S/A	I/V	D/E	H/N	L/I	V/N
78--21	I/T	I/L	V/F	I/V		S/T	R/K	T/S		L/M	D/H	E/S	E/Q	S/N		T/I	D/V		Q/K	S/N	D/A	V/I	F/L	D/G	E/D	S/A	V/I	T/I				K/N	T/I				A/D	Q/K		G/A	M/L	S/G
80--6	I/T	I/L	V/F	I/V		S/T	R/K	T/S		L/M	D/H	E/S	E/Q	S/N		T/I	D/V		Q/K	S/N	D/A	V/I	F/L	D/G	E/D	S/A	V/I	T/I				K/N	T/I				A/D	Q/K		G/A	M/L	S/G	S/N	S/A	I/V	D/E	H/N	L/I	V/N
82--5									G/C																			T/I								H/Y			D/N
83--1	I/T	I/L	V/F	I/V		S/T	R/K	T/S		L/M	D/H	E/S	E/Q	S/N		T/I	D/V		Q/K	S/N	D/A	V/I	F/L	D/G	E/D	S/A	V/I	T/I		A/T		K/N	T/I				A/D	Q/K		G/A	M/L	S/G
84--19	I/T	I/L	V/F	I/V		S/T	R/K	T/S		L/M	D/H	E/S	E/Q	S/N		T/I	D/V		Q/K	S/N	D/A	V/I	F/L	D/G	E/D	S/A	V/I	T/I				K/N	T/I				A/D	Q/K		G/A	M/L	S/G
87--15
94--2	I/T	I/L	V/F	I/V		S/T	R/K	T/S		L/M	D/H	E/S	E/Q	S/N		T/I	D/V		Q/K	S/N	D/A	V/I	F/L	D/G	E/D	S/A	V/I	T/I				K/N	T/I				A/D	Q/K		G/A	M/L	S/G	S/N	S/A	I/V	D/E	H/N	L/I	V/N
98--2	I/T	I/L	V/F	I/V		S/T	R/K	T/S		L/M	D/H	E/S	E/Q	S/N		T/I	D/V		Q/K	S/N	D/A	V/I	F/L	D/G	E/D	S/A	V/I	T/I				K/N	T/I				A/D	Q/K		G/A	M/L	S/G	S/N	S/A	I/V	D/E	H/N	L/I	V/N
100--8	I/T	I/L	V/F	I/V		S/T	R/K	T/S		L/M	D/H	E/S	E/Q	S/N		T/I	D/V		Q/K	S/N	D/A	V/I	F/L	D/G	E/D	S/A	V/I	T/I		A/T		K/N	T/I				A/D	Q/K		G/A	M/L	S/G
101--13	I/T	I/L	V/F	I/V		S/T	R/K	T/S		L/M	D/H	E/S	E/Q	S/N		T/I	D/V	E/V	Q/K	S/N	D/A	V/I	F/L	D/G	E/D	S/A	V/I	T/I	K/E			K/N	T/I				A/D	Q/K		G/A	M/L	S/G
102--1																																			V/I
103--12	I/T	I/L	V/F	I/V		S/T	R/K	T/S		L/M	D/H	E/S	E/Q	S/N		T/I	D/V		Q/K	S/N	D/A	V/I	F/L	D/G	E/D	S/A	V/I	T/I				K/N	T/I				A/D	Q/K		G/A	M/L	S/G	S/N	S/A	I/V	D/E	H/N	L/I	V/N
104--3	I/T	I/L	V/F	I/V		S/T	R/K	T/S		L/M	D/H	E/S	E/Q	S/N		T/I	D/V		Q/K	S/N	D/A	V/I	F/L	D/G	E/D	S/A	V/I	T/I				K/N	T/I				A/D	Q/K		G/A	M/L	S/G	S/N	S/A	I/V	D/E	H/N	L/I	V/N
[truncated: 113 more columns]

## Sheet: Plp
	8	26	52	64	65	66	72	118	135	136	144	166	182	188	193	197	242	251	260	312	362	373	410	422	423	424	429	442	471	478	521	551	554	583	588	596	597	600	612	617	630	658	679	694	713	719	731	738	759
Fujisawa pos
VAC--2	R/M	Q/K							I/V	L/V																																				G/S
6--2	R/M						Q/K																														P/L
7--3	R/M	Q/K							I/V	L/V																																				G/S
9--3	R/M	Q/K					Q/K																											E/D							G/E					G/S
10--3	R/M	Q/K	G/A						I/V	L/V			I/M																								P/L
13--2	R/M	Q/K					Q/K																											E/D							G/E					G/S
15--2	R/M	Q/K							I/V	L/V																																				G/S
18--3	R/M	Q/K							I/V	L/V																					N/K															G/S
19--3	R/M	Q/K							I/V	L/V																								E/D							G/E					G/S
20--3	R/M	Q/K							I/V	L/V																																				G/S
21--3	R/M	Q/K							I/V	L/V																																				G/S
24--6	R/M	Q/K							I/V	L/V																																				G/S
25--2	R/M						Q/K
27--2	R/M	Q/K							I/V	L/V																								E/D							G/E					G/S
29--2	R/M						Q/K
30--4	R/M	Q/K							I/V	L/V						G/E
33--8	R/M	Q/K							I/V	L/V											F/S													E/D												G/S
35--5	R/M	Q/K							I/V	L/V																	V/A																			G/S
36--2	R/M	Q/K							I/V	L/V																																				G/S
38--2	R/M	Q/K							I/V	L/V						G/E																								L/P
39--2	R/M	Q/K							I/V	L/V																																				G/S
40--39
40--99																																														G/S
41--2									I/V	L/V	H/Q	E/D			M/L				L/I			S/T	K/T			D/E															G/E
43--4	R/M						Q/K													R/H																									D/G
44--3	R/M	Q/K							I/V	L/V																								E/D							G/E					G/S
47--4	R/M	Q/K							I/V	L/V																								E/D							G/E					G/S
50--45								N/K
52--3	R/M	Q/K							I/V	L/V																																				G/S
53--1	R/M	Q/K		A/E	F/Y	D/E			I/V	L/V				L/Q			S/P					S/T		S/T	S/N			D/E	V/I			L/F	V/A		K/I	N/K		R/K				K/E					S/T	I/V	L/H
60--3	R/M						Q/K													R/H																									D/G
74--1	R/M	Q/K							I/V	L/V																								E/D							G/E					G/S
75--4	R/M						Q/K
76--5	R/M	Q/K							I/V	L/V						G/E																												E/D
78--9							Q/K		I/V	L/V																								E/D												G/S
80--6	R/M	Q/K							I/V	L/V						G/E																														G/S
82--5	R/M
83--1	R/M	Q/K							I/V	L/V																																				G/S
84--4	R/M	Q/K							I/V	L/V																								E/D					G/V		G/E					G/S
87--11	R/M	Q/K					Q/K
94--6									I/V	L/V	H/Q	E/D			M/L				L/I			S/T	K/T			D/E															G/E
98--8	R/M	Q/K							I/V	L/V																																				G/S
100--19	R/M						Q/K																																				H/Y
101--2	R/M	Q/K							I/V	L/V																				V/L				E/D							G/E					G/S
102--1																G/E		N/Y
103--2	R/M	Q/K							I/V	L/V																																				G/S
104--3	R/M	Q/K							I/V	L/V																								E/D							G/E					G/S
[truncated: 54 more columns]

## Sheet: Atsp
	13	15	77	126	219	474
VAC--5			Y/S	V/L		F/L
6--2
7--3	I/M
9--3
10--16
13--2
15--2	I/M	A/T
18--3	I/M
19--3
20--3	I/M
21--3	I/M	A/T
24--3	I/M
25--2	I/M
27--2
29--2
30--7	I/M
33--7	I/M
35--5	I/M
36--2	I/M	A/T
38--14	I/M
39--2	I/M
40--18	I/M
41--2	I/M	A/T
43--4	I/M
44--3
47--4
50--89
50--138
52--3	I/M
53--1	I/M
60--3	I/M
74--1	I/M
75--4
76--5	I/M
78--7	I/M
80--5	I/M
82--5
83--1	I/M	A/T
84--4	I/M
87--13	I/M
94--8	I/M	A/T
98--26	I/M	A/T
100--4	I/M				A/E
101--2
102--1
103--2
104--3	I/M	A/T

## Sheet: Neu
	21	29	41	49	81	161	175	184	192	194	223	278	332	357	363	400	421	600	632	702	705	726	740	770	771	777	818	820	836	841	853	884	922	940	983	987	1038	1051	1063	1077	1151
VAC--6							V/L																					G/D				D/E	N/T	A/G			L/I		A/S
6--2							V/L												L/H					E/K	S/A	A/T						D/E
7--3					A/S		V/L	E/D		S/A		Q/L								K/E					S/A			G/D				D/E	N/T		K/E	N/S	L/I		A/S	L/I
9--3					A/S		V/L	E/D		S/A		Q/L								K/E					S/A			G/D				D/E
10--9			D/E				V/L											K/N														D/E
13--2					A/S		V/L	E/D		S/A		Q/L								K/E	K/T				S/A			G/D				D/E
15--2							V/L
18--3					A/S		V/L	E/D		S/A		Q/L													S/A			G/D				D/E	N/T		K/E	N/S		Q/K	A/S
19--3					A/S		V/L	E/D		S/A		Q/L								K/E					S/A			G/D		D/N		D/E	N/T		K/E	N/S	L/I		A/S	L/I
20--3		S/I			A/S		V/L	E/D	K/E	S/A		Q/L					I/V								S/A			G/D				D/E	N/T		K/E	N/S	L/I		A/S	L/I
21--3					A/S	D/E	V/L	E/D		S/A		Q/L			H/Y		I/V								S/A			G/D				D/E	N/T		K/E	N/S		Q/K	A/S
24--3							V/L
25--2							V/L																P/S
27--2							V/L																					G/D				D/E	N/T				L/I		A/S
29--9			D/E				V/L																	E/K	S/A	A/T						D/E
30--7					A/S	D/E	V/L	E/D		S/A		Q/L			H/Y		I/V								S/A			G/D				D/E	N/T		K/E	N/S		Q/K	A/S
33--7					A/S		V/L	E/D		S/A		Q/L										K/R			S/A			G/D				D/E	N/T		K/E	N/S		Q/K	A/S
35--5			D/E				V/L									E/K			L/H					E/K	S/A	A/T						D/E
36--2							V/L
38--12			D/E				V/L																									D/E
39--8					A/S		V/L	E/D		S/A	T/S	Q/L			H/Y										S/A			G/D	A/T			D/E	N/T		K/E	N/S	L/I		A/S
40--5				A/T	A/S		V/L	E/D		S/A		Q/L													S/A			G/D			G/D	D/E	N/T		K/E	N/S		Q/K	A/S
41--2	V/I				A/S	D/E	V/L	E/D		S/A		Q/L			H/Y		I/V								S/A			G/D				D/E	N/T		K/E	N/S		Q/K	A/S
43--4			D/E				V/L						V/A						L/H													D/E
44--3							V/L																					G/D				D/E	N/T				L/I		A/S
47--4					A/S		V/L	E/D		S/A		Q/L								K/E					S/A			G/D		D/N		D/E	N/T		K/E	N/S	L/I		A/S	L/I
50--63
52--3				A/T	A/S		V/L	E/D		S/A		Q/L													S/A			G/D			G/D	D/E	N/T		K/E	N/S		Q/K	A/S
53--1					A/S	D/E	V/L	E/D		S/A		Q/L			H/Y		I/V								S/A			G/D				D/E	N/T		K/E	N/S		Q/K	A/S
60--3			D/E				V/L						V/A						L/H													D/E
74--1							V/L																					G/D				D/E	N/T		K/E	N/S	L/I		A/S
75--4					A/S	D/E	V/L	E/D		S/A		Q/L			H/Y		I/V
76--5			D/E				V/L	E/D		S/A										K/E
78--7					A/S		V/L	E/D		S/A		Q/L										K/R			S/A			G/D				D/E	N/T		K/E	N/S		Q/K	A/S
80--5							V/L
82--10			D/E				V/L							T/I										E/K	S/A							D/E									K/I
83--1							V/L
84--7					A/S		V/L	E/D		S/A		Q/L										K/R			S/A			G/D				D/E	N/T		K/E	N/S		Q/K	A/S
87--4							V/L																									D/E
94--49	V/I				A/S	D/E	V/L	E/D		S/A		Q/L			H/Y		I/V								S/A			G/D				D/E	N/T		K/E	N/S		Q/K	A/S
98--5					A/S	D/E	V/L	E/D		S/A		Q/L			H/Y		I/V								S/A			G/D				D/E	N/T		K/E	N/S		Q/K	A/S
100--4							V/L																	E/K	S/A
101--2					A/S		V/L	E/D		S/A		Q/L								K/E					S/A
102--1			D/E				V/L												L/H					E/K	S/A	A/T	M/V					D/E
103--2			D/E				V/L												L/H						S/A			G/D				D/E	N/T		K/E	N/S		Q/K	A/S
104--3				A/T	A/S		V/L	E/D		S/A		Q/L								K/E					S/A			G/D				D/E	N/T		K/E	N/S			A/S

## Sheet: Bga
	62	95	111	121	153	167	261	276	302	333	415	418	430	467	525	643	695	765	823	836	885	902	999	1003	1011	1033	1051	1061	1121	1208	1219	1245	1284	1290	1373	1375	1397	1404	1477	1511	1719	1815	1829	1865	1877	1888	1908	1915	1946
VAC--48																							D/E									S/F										E/D	A/T						D/E
6--3																									S/L	T/I										T/M	Q/K	T/I	L/F			E/D	A/T		Q/K
7--1							K/E	T/A	S/N								D/G									T/I		R/C	T/I															V/E
9--6																														H/Y	V/A													V/E
10--14				D/E			K/E	T/A	S/N		E/D															T/I			T/I							T/M	Q/K	T/I	L/F			E/D			Q/K			A/S
13--6									S/N																					H/Y	V/A													V/E
15--6									S/N								D/G													H/Y	V/A		P/L								A/T			V/E
18--4																																		T/I										V/E
19--6									S/N											A/T		K/N												T/I										V/E
20--5									S/N																					H/Y	V/A										A/T			V/E
21--1									S/N											A/T														T/I										V/E
24--4									S/N				A/T							A/T														T/I										V/E
25--4									S/N											A/T						T/I									T/I	T/M	Q/K		L/F			E/D	A/T		Q/K		V/I
27--1																				A/T		K/N												T/I										V/E
29--1				D/E			K/E	T/A	S/N		E/D															T/I			T/I							T/M	Q/K	T/I	L/F			E/D			Q/K			A/S
30--10									S/N		E/D			V/I			D/G													H/Y	V/A										A/T			V/E
33--5					P/T				S/N													K/N												T/I						L/F
35--1									S/N											A/T						T/I									T/I	T/M	Q/K		L/F			E/D	A/T		Q/K		V/I
36--7		P/L							S/N								D/G										A/V			H/Y	V/A										A/T			V/E
38--5				D/E			K/E	T/A	S/N		E/D				A/V															H/Y	V/A										A/T			V/E
39--5																														H/Y	V/A
40--22
40--179
40--111																				A/T		K/N												T/I										V/E
41--5									S/N		E/D			V/I			D/G							A/T						H/Y	V/A										A/T			V/E
43--1				D/E			K/E	T/A	S/N		E/D														S/L	T/I										T/M	Q/K		L/F			E/D			Q/K			A/S
44--1																				A/T		K/N												T/I										V/E
47--1									S/N											A/T		K/N												T/I										V/E
50--99			R/S			P/T
50--41																																												V/E
52--5																				A/T		K/N												T/I										V/E
53--5																														H/Y	V/A										A/T			V/E
60--10				D/E			K/E	T/A	S/N		E/D														S/L	T/I										T/M	Q/K		L/F			E/D			Q/K			A/S
74--3				D/E			K/E	T/A	S/N		E/D			V/I			D/G									T/I			T/I							T/M	Q/K	T/I	L/F			E/D			Q/K			A/S
75--8																																												V/E
76--1
78--4	T/I											A/V										K/N												T/I						L/F
80--1									S/N											A/T						T/I									T/I	T/M	Q/K		L/F			E/D	A/T		Q/K		V/I
82--1				D/E			K/E	T/A	S/N		E/D															T/I			T/I							T/M	Q/K	T/I	L/F			E/D			Q/K			A/S
83--7									S/N								D/G													H/Y	V/A										A/T
84--4																				A/T		K/N												T/I										V/E
87--12				D/E			K/E	T/A	S/N		E/D															T/I			T/I							T/M	Q/K		L/F			E/D			Q/K			A/S
94--22
94--88											E/D			V/I			D/G
94--54																															V/A										A/T			V/E
98--25																Q/*														H/Y	V/A										A/T			V/E
100--7									S/N										R/S	A/T														T/I										V/E
101--6							K/E	T/A	S/N	V/I	E/D							V/A			F/L													T/I
102--6				D/E			K/E	T/A	S/N		E/D															T/I			T/I							T/M	Q/K	T/I	L/F			E/D			Q/K			A/S
103--6																						K/N												T/I						L/F						R/C
104--6									S/N																					H/Y	V/A										A/T			V/E
[truncated: 3 more columns]

[truncated: 3 more sheets: Bml, CwpB, CwpA]
