# Supplementary material for: Genomic and Immunogenic Protein Diversity of Erysipelothrix rhusiopathiae Isolated From Pigs in Great Britain: Implications for Vaccine Protection
Source: Front Microbiol. 2020 Mar 13;11:418. doi: 10.3389/fmicb.2020.00418 (PMC7083082; doi:10.3389/fmicb.2020.00418)
Supplement: Supplementary file 9 [file Table_6.XLSX]

## Sheet: SpaA structure prediction
Supp Table 6: Erysipelothrix rhusiopathiae SpaA amino acid diveristy and prediction of protein structure
Position	Domain	SpaA group 1 amino acid identity	Amino acid richness across available SpaA sequences	Amino acid diversity across available SpaA sequences	I-TASSER predicted secondary structure	I-TASSER confidence score	I-TASSER model epitope score	S. pneumoniae Pce active site aligned residue
1	Signal sequence	M	2	1.018	C	9	2.01
2	Signal sequence	K	1	1	C	8	1.97
3	Signal sequence	K	2	1.006	C	6	1.84
4	Signal sequence	K	1	1	C	4	1.52
5	Signal sequence	K	1	1	C	3	1.41
6	Signal sequence	H	2	1.006	C	3	0.84
7	Signal sequence	L	1	1	C	4	0.65
8	Signal sequence	F	1	1	C	7	0.19
9	Signal sequence	P	1	1	C	5	-0.36
10	Signal sequence	K	2	1.006	H	0	-0.35
11	Signal sequence	V	1	1	H	1	-1.05
12	Signal sequence	S	1	1	H	7	-1.14
13	Signal sequence	L	1	1	H	9	-1.44
14	Signal sequence	M	1	1	H	9	-1.41
15	Signal sequence	S	2	1.006	H	9	-1.33
16	Signal sequence	C	1	1	H	8	-1.51
17	Signal sequence	L	1	1	H	9	-1.25
18	Signal sequence	L	1	1	H	8	-1.26
19	Signal sequence	L	1	1	H	7	-0.67
20	Signal sequence	T	1	1	H	5	-0.32
21	Signal sequence	A	1	1	H	0	-0.82
22	Signal sequence	M	1	1	C	5	0.16
23	Signal sequence	P	2	1.006	H	1	0.47
24	Signal sequence	L	1	1	H	5	0.13
25	Signal sequence	Q	1	1	H	5	0.67
26	Signal sequence	T	1	1	H	6	0.73
27	Signal sequence	A	1	1	H	5	-0.04
28	Signal sequence	F	1	1	H	4	-0.21
29	Signal sequence	A	1	1	C	4	-0.51
30	Immunoprotective domain	D	1	1	C	6	-0.02
31	Immunoprotective domain	S	1	1	C	8	-1.04
32	Immunoprotective domain	T	1	1	C	7	-1.22
33	Immunoprotective domain	D	1	1	C	7	-1.19
34	Immunoprotective domain	I	1	1	C	1	-1.46
35	Immunoprotective domain	S	2	1.006	S	5	-1.33
36	Immunoprotective domain	V	1	1	S	7	-1.17
37	Immunoprotective domain	I	1	1	S	6	-0.67
38	Immunoprotective domain	P	2	1.012	S	4	-0.22
39	Immunoprotective domain	L	1	1	C	2	0.37
40	Immunoprotective domain	I	1	1	C	4	1.03
41	Immunoprotective domain	G	1	1	C	5	0.89
42	Immunoprotective domain	E	1	1	C	4	0
43	Immunoprotective domain	Q	1	1	S	0	-0.49
44	Immunoprotective domain	V	1	1	S	2	-1.08
45	Immunoprotective domain	G	1	1	S	1	-1.21
46	Immunoprotective domain	L	1	1	S	0	-1.26
47	Immunoprotective domain	L	1	1	S	1	-0.69
48	Immunoprotective domain	P	1	1	S	0	0.02
49	Immunoprotective domain	V	1	1	C	3	-0.33
50	Immunoprotective domain	L	1	1	C	6	0.44
51	Immunoprotective domain	P	1	1	C	7	0.89
52	Immunoprotective domain	G	1	1	C	8	0.37
53	Immunoprotective domain	T	1	1	C	7	1.26
54	Immunoprotective domain	G	2	1.024	C	7	1.49
55	Immunoprotective domain	I	2	1.952	C	6	1.66
56	Immunoprotective domain	H	1	1	C	4	1.1
57	Immunoprotective domain	A	1	1	H	8	0.9
58	Immunoprotective domain	Q	1	1	H	8	1.43
59	Immunoprotective domain	E	1	1	H	9	1.63
60	Immunoprotective domain	Y	1	1	H	9	1.39
61	Immunoprotective domain	N	1	1	H	9	1.78
62	Immunoprotective domain	K	1	1	H	8	1.17
63	Immunoprotective domain	M	1	1	H	7	0.94
64	Immunoprotective domain	T	1	1	H	8	0.25
65	Immunoprotective domain	D	1	1	H	9	1.02
66	Immunoprotective domain	A	1	1	H	9	0.69
67	Immunoprotective domain	Y	1	1	H	9	0.28
68	Immunoprotective domain	I	2	1.006	H	9	-0.2
69	Immunoprotective domain	E	1	1	H	9	-0.7
70	Immunoprotective domain	N	2	1.952	H	9	-0.61
71	Immunoprotective domain	L	1	1	H	8	-1.16
72	Immunoprotective domain	V	1	1	H	9	-0.68
73	Immunoprotective domain	S	1	1	H	9	-0.44
74	Immunoprotective domain	L	1	1	H	9	-1.07
75	Immunoprotective domain	I	1	1	H	9	-1.16
76	Immunoprotective domain	N	1	1	H	8	-0.3
77	Immunoprotective domain	Q	2	1.006	H	7	-0.11
78	Immunoprotective domain	K	1	1	H	5	-0.72
79	Immunoprotective domain	V	2	1.006	H	2	-0.52
80	Immunoprotective domain	K	1	1	H	1	0.46
81	Immunoprotective domain	P	1	1	H	7	0.47
82	Immunoprotective domain	F	1	1	H	7	0.13
83	Immunoprotective domain	L	1	1	H	6	0.81
84	Immunoprotective domain	I	2	1.006	C	1	-0.35
85	Immunoprotective domain	N	1	1	C	7	-0.3
86	Immunoprotective domain	E	2	1.006	C	7	0.33
87	Immunoprotective domain	P	1	1	C	4	0.19
88	Immunoprotective domain	K	2	1.006	H	0	0.35
89	Immunoprotective domain	G	1	1	H	0	0.87
90	Immunoprotective domain	Y	1	1	H	0	0.62
91	Immunoprotective domain	Q	1	1	C	0	1.19
92	Immunoprotective domain	S	1	1	C	1	0.73
93	Immunoprotective domain	F	1	1	H	9	0.51
94	Immunoprotective domain	E	2	1.006	H	9	1.17
95	Immunoprotective domain	A	1	1	H	9	1.12
96	Immunoprotective domain	V	1	1	H	9	0.11
97	Immunoprotective domain	N	2	1.03	H	8	0.45
98	Immunoprotective domain	E	2	1.006	H	9	0.98
99	Immunoprotective domain	E	2	1.006	H	9	0.71
100	Immunoprotective domain	I	1	1	H	9	-0.31
101	Immunoprotective domain	N	3	1.379	H	9	0.32
102	Immunoprotective domain	S	2	1.006	H	9	0.67
103	Immunoprotective domain	I	1	1	H	9	0.2
104	Immunoprotective domain	V	1	1	H	9	-0.56
105	Immunoprotective domain	S	1	1	H	9	0.4
106	Immunoprotective domain	E	1	1	H	8	0.55
107	Immunoprotective domain	L	1	1	H	6	-0.49
108	Immunoprotective domain	K	1	1	H	5	0.2
109	Immunoprotective domain	N	2	1.048	H	4	-0.86
110	Immunoprotective domain	E	1	1	H	5	-0.55
111	Immunoprotective domain	G	1	1	H	4	-1.11
112	Immunoprotective domain	M	1	1	C	1	-1.26
113	Immunoprotective domain	S	1	1	C	5	-0.78
114	Immunoprotective domain	L	1	1	H	0	-0.94
115	Immunoprotective domain	Q	1	1	H	2	-0.22
116	Immunoprotective domain	N	2	1.006	H	3	0.17	His 85
117	Immunoprotective domain	I	1	1	H	8	-0.01
118	Immunoprotective domain	H	1	1	H	9	0.18	His 87
119	Immunoprotective domain	H	1	1	H	9	-0.1
120	Immunoprotective domain	M	1	1	H	9	-0.74	Asp 89
121	Immunoprotective domain	F	1	1	H	9	-0.75	His 90
122	Immunoprotective domain	K	1	1	H	9	-0.92
123	Immunoprotective domain	Q	1	1	H	9	-0.77
124	Immunoprotective domain	S	1	1	H	9	-1.1
125	Immunoprotective domain	I	1	1	H	9	-1.29
126	Immunoprotective domain	Q	1	1	H	9	-0.62
127	Immunoprotective domain	N	1	1	H	9	-0.2
128	Immunoprotective domain	L	1	1	H	9	-1.08
129	Immunoprotective domain	A	1	1	H	9	-1.17
130	Immunoprotective domain	T	1	1	H	8	-0.03
131	Immunoprotective domain	R	1	1	H	7	-0.08
132	Immunoprotective domain	I	1	1	H	3	-0.55
133	Immunoprotective domain	G	1	1	H	1	-0.81
134	Immunoprotective domain	Y	1	1	H	3	-0.85
135	Immunoprotective domain	R	1	1	H	6	-1.34
136	Immunoprotective domain	S	1	1	H	6	-1.4
137	Immunoprotective domain	F	1	1	H	7	-1.56
138	Immunoprotective domain	M	1	1	H	7	-1.18
139	Immunoprotective domain	Q	2	1.085	H	7	-0.88
140	Immunoprotective domain	D	1	1	H	7	-1.25
141	Immunoprotective domain	A	1	1	H	8	-0.65
142	Immunoprotective domain	M	1	1	H	9	-0.49
143	Immunoprotective domain	Y	1	1	H	9	-0.91
144	Immunoprotective domain	L	1	1	H	9	-0.25
145	Immunoprotective domain	E	1	1	H	8	0.08
146	Immunoprotective domain	N	1	1	H	5	-0.02
147	Immunoprotective domain	F	1	1	H	1	-0.14
148	Immunoprotective domain	E	1	1	H	0	0.88
149	Immunoprotective domain	R	1	1	H	0	0.97
150	Immunoprotective domain	L	1	1	H	0	0.03
151	Immunoprotective domain	T	1	1	C	2	0.63
152	Immunoprotective domain	I	1	1	H	1	-0.07
153	Immunoprotective domain	P	1	1	H	0	0.65
154	Immunoprotective domain	E	1	1	H	2	0.62
155	Immunoprotective domain	L	1	1	H	3	-0.4
156	Immunoprotective domain	D	1	1	H	1	0.3
157	Immunoprotective domain	E	1	1	H	6	0.02
158	Immunoprotective domain	A	1	1	H	8	-0.84
159	Immunoprotective domain	Y	1	1	H	7	-0.45
160	Immunoprotective domain	V	1	1	H	7	-0.47
161	Immunoprotective domain	D	1	1	H	6	-0.97
162	Immunoprotective domain	L	1	1	H	7	-1.39
163	Immunoprotective domain	L	1	1	H	6	-1.47
164	Immunoprotective domain	V	1	1	H	5	-0.85
165	Immunoprotective domain	N	1	1	H	4	-0.97
166	Immunoprotective domain	Y	1	1	H	1	-0.47
167	Immunoprotective domain	E	1	1	H	0	-0.36
168	Immunoprotective domain	V	1	1	H	1	-0.28
169	Immunoprotective domain	K	1	1	H	0	0.41
170	Immunoprotective domain	H	1	1	H	2	0.62
171	Immunoprotective domain	R	1	1	H	5	0.87
172	Immunoprotective domain	I	1	1	H	6	0.48
173	Immunoprotective domain	L	1	1	H	8	0.84
174	Immunoprotective domain	V	1	1	H	8	1.28
175	Immunoprotective domain	K	1	1	H	7	1.38
176	Immunoprotective domain	Y	1	1	H	7	1.59
177	Immunoprotective domain	E	1	1	H	5	1.61
178	Immunoprotective domain	D	2	1.952	H	5	1.1
179	Immunoprotective domain	K	1	1	H	4	0.99
180	Immunoprotective domain	V	1	1	H	3	0.99	Try 123
181	Immunoprotective domain	K	1	1	H	3	0.64
182	Immunoprotective domain	G	1	1	H	1	0.37
183	Immunoprotective domain	R	1	1	H	2	0.38
184	Immunoprotective domain	A	1	1	H	2	0.35
185	Immunoprotective domain	P	1	1	H	2	-0.24
186	Immunoprotective domain	L	1	1	H	6	-0.38
187	Immunoprotective domain	E	1	1	H	7	-0.03
188	Immunoprotective domain	A	1	1	H	6	-0.43
189	Immunoprotective domain	F	1	1	H	5	-1.02
190	Immunoprotective domain	I	1	1	H	5	-0.92
191	Immunoprotective domain	V	1	1	H	5	0.01
192	Immunoprotective domain	P	1	1	H	3	-0.51
193	Immunoprotective domain	L	1	1	H	2	-1.17
194	Immunoprotective domain	R	2	1.006	H	0	-0.41
195	Immunoprotective domain	N	3	1.978	H	1	0.21
196	Immunoprotective domain	R	1	1	H	5	0.02
197	Immunoprotective domain	I	1	1	H	6	0.08
198	Immunoprotective domain	R	1	1	H	6	1.22
199	Immunoprotective domain	S	1	1	H	7	1.38
200	Immunoprotective domain	M	1	1	H	8	0.85
201	Immunoprotective domain	N	1	1	H	8	0.9
202	Immunoprotective domain	E	3	1.012	H	8	0.68
203	Immunoprotective domain	I	2	1.333	H	8	0.59
204	Immunoprotective domain	A	1	1	H	7	0.15
205	Immunoprotective domain	A	2	1.012	H	6	-0.57
206	Immunoprotective domain	E	1	1	H	6	-0.41
207	Immunoprotective domain	V	1	1	H	4	-0.47
208	Immunoprotective domain	N	1	1	H	1	-1.1
209	Immunoprotective domain	Y	1	1	H	3	-1.4
210	Immunoprotective domain	L	1	1	H	3	-1.1
211	Immunoprotective domain	P	1	1	H	4	-0.92
212	Immunoprotective domain	E	1	1	H	5	-0.31
213	Immunoprotective domain	A	1	1	H	5	-0.38
214	Immunoprotective domain	H	1	1	H	6	0.55
215	Immunoprotective domain	E	1	1	H	6	0.95
216	Immunoprotective domain	D	1	1	H	6	0.75
217	Immunoprotective domain	F	1	1	H	6	-0.2
218	Immunoprotective domain	L	1	1	H	5	0.12
219	Immunoprotective domain	V	1	1	H	4	0.71
220	Immunoprotective domain	S	1	1	H	3	0.08
221	Immunoprotective domain	D	1	1	H	1	0.71
222	Immunoprotective domain	S	1	1	H	6	-0.12
223	Immunoprotective domain	S	1	1	H	8	0.49
224	Immunoprotective domain	E	1	1	H	8	0.96
225	Immunoprotective domain	Y	1	1	H	9	0.29
226	Immunoprotective domain	N	1	1	H	8	0.73
227	Immunoprotective domain	D	1	1	H	9	-0.06
228	Immunoprotective domain	K	1	1	H	9	0.4
229	Immunoprotective domain	L	1	1	H	9	-0.11
230	Immunoprotective domain	N	1	1	H	9	-0.12
231	Immunoprotective domain	N	1	1	H	9	0.24
232	Immunoprotective domain	I	1	1	H	9	-0.01
233	Immunoprotective domain	N	1	1	H	8	0.54
234	Immunoprotective domain	F	1	1	H	7	0.04
235	Immunoprotective domain	A	1	1	H	5	0.39
236	Immunoprotective domain	L	1	1	H	3	0.6
237	Immunoprotective domain	G	1	1	C	2	0.77
238	Immunoprotective domain	L	1	1	C	0	1.14
239	Immunoprotective domain	G	1	1	C	0	1.02
240	Immunoprotective domain	V	1	1	H	0	0.76
241	Immunoprotective domain	S	1	1	H	1	0.55
242	Immunoprotective domain	E	1	1	H	1	0.17
243	Immunoprotective domain	F	1	1	H	0	0.65
244	Immunoprotective domain	I	1	1	C	1	0.9
245	Immunoprotective domain	D	1	1	C	0	0.8
246	Immunoprotective domain	Y	1	1	H	6	1.46
247	Immunoprotective domain	N	1	1	H	7	1.17
248	Immunoprotective domain	R	1	1	H	7	0.63
249	Immunoprotective domain	L	1	1	H	7	0.94	Asn 183
250	Immunoprotective domain	E	1	1	H	7	1.04
251	Immunoprotective domain	N	1	1	H	7	0.58
252	Immunoprotective domain	M	1	1	H	7	0.32
253	Immunoprotective domain	M	1	1	H	7	-0.01
254	Immunoprotective domain	E	1	1	H	6	0.09
255	Immunoprotective domain	K	1	1	H	6	-0.25
256	Immunoprotective domain	E	1	1	H	5	-0.61
257	Immunoprotective domain	I	2	1.006	H	5	-0.49
258	Immunoprotective domain	H	1	1	H	6	-0.36
259	Immunoprotective domain	P	1	1	H	7	-0.4
260	Immunoprotective domain	L	1	1	H	7	-0.68
261	Immunoprotective domain	Y	2	1.006	H	8	-0.38
262	Immunoprotective domain	L	2	1.012	H	7	0.04
263	Immunoprotective domain	E	1	1	H	7	-0.28
264	Immunoprotective domain	L	1	1	H	7	-0.43
265	Immunoprotective domain	Y	1	1	H	5	-0.13
266	Immunoprotective domain	A	1	1	H	4	0.21
267	Immunoprotective domain	M	1	1	H	0	0.35
268	Immunoprotective domain	R	2	1.006	C	5	1.12
269	Immunoprotective domain	R	1	1	C	6	1.34
270	Immunoprotective domain	N	1	1	C	7	1.55
271	Immunoprotective domain	R	1	1	C	4	1.21
272	Immunoprotective domain	Q	1	1	C	0	1.49
273	Immunoprotective domain	I	1	1	H	2	0.75
274	Immunoprotective domain	Q	1	1	H	2	0.69
275	Immunoprotective domain	V	1	1	H	2	1.12
276	Immunoprotective domain	V	1	1	H	3	0.99
277	Immunoprotective domain	R	1	1	H	2	0.25
278	Immunoprotective domain	D	1	1	H	1	0.22
279	Immunoprotective domain	V	1	1	C	1	0.89
280	Immunoprotective domain	Y	1	1	C	3	0.89
281	Immunoprotective domain	P	1	1	C	4	1.37
282	Immunoprotective domain	N	1	1	C	6	1.28
283	Immunoprotective domain	L	1	1	C	3	1.15
284	Immunoprotective domain	E	1	1	C	1	0.66
285	Immunoprotective domain	R	1	1	H	1	0.76
286	Immunoprotective domain	A	1	1	H	0	0.51
287	Immunoprotective domain	N	2	1.018	H	0	-0.25
288	Immunoprotective domain	A	1	1	H	0	0.29
289	Immunoprotective domain	V	2	1.006	H	0	0.41
290	Immunoprotective domain	V	1	1	H	1	-0.44
291	Immunoprotective domain	E	1	1	C	0	0.03
292	Immunoprotective domain	S	1	1	C	1	-0.54
293	Immunoprotective domain	L	1	1	C	3	-0.69
294	Immunoprotective domain	K	1	1	C	3	-0.83
295	Immunoprotective domain	T	1	1	C	4	-0.48
296	Immunoprotective domain	I	1	1	C	2	0.06
297	Immunoprotective domain	K	1	1	H	0	0.32	His 228
298	Immunoprotective domain	D	2	1.006	H	1	-0.5	His 229
299	Immunoprotective domain	I	1	1	H	1	0.08
300	Immunoprotective domain	K	1	1	H	0	0.79
301	Immunoprotective domain	Q	1	1	H	0	1.09
302	Immunoprotective domain	R	1	1	H	1	1.56
303	Immunoprotective domain	E	2	1.948	H	3	1.37
304	Immunoprotective domain	K	1	1	H	4	0.78
305	Immunoprotective domain	K	1	1	H	5	0.35
306	Immunoprotective domain	L	1	1	H	7	0.95
307	Immunoprotective domain	Q	2	1.006	H	7	1.03
308	Immunoprotective domain	E	1	1	H	8	0.78
309	Immunoprotective domain	L	1	1	H	8	0.07
310	Immunoprotective domain	L	1	1	H	8	0.04
311	Immunoprotective domain	E	1	1	H	8	0.53
312	Immunoprotective domain	I	1	1	H	7	0.02
313	Immunoprotective domain	Y	1	1	H	7	-0.5
314	Immunoprotective domain	I	1	1	H	6	0.2
315	Immunoprotective domain	Q	1	1	H	3	-0.45
316	Immunoprotective domain	R	1	1	C	1	0.25
317	Immunoprotective domain	S	1	1	C	4	0.51
318	Immunoprotective domain	G	1	1	C	6	0.83
319	Immunoprotective domain	D	1	1	C	2	1.17
320	Immunoprotective domain	V	1	1	S	1	1.16
321	Immunoprotective domain	R	1	1	S	0	1.21
322	Immunoprotective domain	K	1	1	C	4	1.16
323	Immunoprotective domain	P	1	1	H	1	0.71
324	Immunoprotective domain	D	1	1	H	3	0.73
325	Immunoprotective domain	V	1	1	H	4	0.12
326	Immunoprotective domain	L	1	1	H	5	-0.21
327	Immunoprotective domain	Q	1	1	H	4	-0.38
328	Immunoprotective domain	R	2	1.006	H	4	-0.81
329	Immunoprotective domain	F	1	1	H	1	-0.64
330	Immunoprotective domain	I	1	1	C	2	-1.28
331	Immunoprotective domain	G	1	1	C	3	-1.07
332	Immunoprotective domain	K	1	1	C	2	-0.63
333	Immunoprotective domain	Y	1	1	C	2	-0.02
334	Immunoprotective domain	Q	1	1	S	2	0.55
335	Immunoprotective domain	S	1	1	S	1	0.57
336	Immunoprotective domain	V	1	1	C	2	0.83
337	Immunoprotective domain	V	1	1	C	5	1.4
338	Immunoprotective domain	D	1	1	C	1	1.59
339	Immunoprotective domain	E	1	1	H	3	1.45
340	Immunoprotective domain	E	1	1	H	4	1.32
341	Immunoprotective domain	K	1	1	H	4	1.36
342	Immunoprotective domain	N	1	1	H	3	1.61
343	Immunoprotective domain	K	1	1	H	2	1.66
344	Immunoprotective domain	L	1	1	H	1	1.06
345	Immunoprotective domain	Q	1	1	C	1	1.04
346	Immunoprotective domain	D	2	1.012	C	4	1.44
347	Immunoprotective domain	Y	1	1	C	1	1.1
348	Immunoprotective domain	L	1	1	C	0	0.5
349	Immunoprotective domain	E	1	1	C	1	1.06
350	Immunoprotective domain	S	1	1	C	5	1.31
351	Immunoprotective domain	D	1	1	C	6	0.75
352	Immunoprotective domain	I	1	1	C	2	0.95
353	Immunoprotective domain	F	1	1	C	0	0.2
354	Immunoprotective domain	D	1	1	S	1	0.44
355	Immunoprotective domain	S	1	1	S	3	0.36
356	Immunoprotective domain	Y	1	1	S	4	-0.19
357	Immunoprotective domain	S	1	1	S	3	-0.26
358	Immunoprotective domain	V	1	1	C	0	-1.19
359	Immunoprotective domain	D	1	1	C	4	-0.88
360	Immunoprotective domain	G	1	1	C	4	-0.45
361	Immunoprotective domain	E	1	1	S	5	0.15
362	Immunoprotective domain	K	1	1	S	7	0.42
363	Immunoprotective domain	I	1	1	S	6	-0.15
364	Immunoprotective domain	R	1	1	S	1	0.48
365	Immunoprotective domain	N	1	1	C	1	-0.38
366	Immunoprotective domain	K	1	1	C	2	-0.85
367	Immunoprotective domain	E	1	1	S	4	-0.94
368	Immunoprotective domain	I	1	1	S	6	-0.55
369	Immunoprotective domain	T	1	1	S	6	-0.42
370	Immunoprotective domain	L	1	1	S	5	0.37
371	Immunoprotective domain	I	1	1	C	2	0.21
372	Immunoprotective domain	N	1	1	C	6	0.94
373	Immunoprotective domain	R	1	1	C	5	1.29
374	Immunoprotective domain	D	1	1	C	3	1.34
375	Immunoprotective domain	A	1	1	C	1	0.88
376	Immunoprotective domain	Y	1	1	S	3	0.17
377	Immunoprotective domain	L	1	1	S	6	0.72
378	Immunoprotective domain	S	1	1	S	5	0.27
379	Immunoprotective domain	M	1	1	S	4	0.53
380	Immunoprotective domain	I	1	1	S	0	0.15
381	Immunoprotective domain	Y	1	1	C	2	1.1
382	Immunoprotective domain	R	1	1	C	4	0.97
383	Immunoprotective domain	A	1	1	C	4	0.35
384	Immunoprotective domain	Q	1	1	C	2	0.91
385	Immunoprotective domain	S	1	1	C	0	0.94
386	Immunoprotective domain	I	1	1	C	2	0.35
387	Immunoprotective domain	S	1	1	C	4	1.23
388	Immunoprotective domain	E	1	1	C	4	1.47
389	Immunoprotective domain	I	1	1	C	3	1.16
390	Immunoprotective domain	K	1	1	C	1	1.26
391	Immunoprotective domain	T	1	1	S	2	1.1
392	Immunoprotective domain	I	1	1	S	3	1.16
393	Immunoprotective domain	R	1	1	C	1	1.07
394	Immunoprotective domain	A	3	1.012	C	5	0.96
395	Immunoprotective domain	D	1	1	C	6	1.18
396	Immunoprotective domain	L	1	1	C	5	1.36
397	Immunoprotective domain	E	1	1	C	3	1.43
398	Immunoprotective domain	S	2	1.006	C	2	1.23
399	Immunoprotective domain	L	1	1	C	3	1.17
400	Immunoprotective domain	V	1	1	C	3	1
401	Immunoprotective domain	K	3	1.018	C	3	1.26
402	Immunoprotective domain	S	1	1	C	4	1.03
403	Immunoprotective domain	F	2	1.006	C	4	1.16
404	Immunoprotective domain	Q	1	1	C	3	1.6
405	Immunoprotective domain	N	1	1	C	4	1.54
406	Immunoprotective domain	E	1	1	C	4	1.9
407	Immunoprotective domain	E	1	1	C	6	1.84
408	Immunoprotective domain	S	1	1	C	6	1.81
409	Immunoprotective domain	D	1	1	C	7	1.65
410	Immunoprotective domain	S	2	1.006	C	5	1.57
411	Immunoprotective domain	K	1	1	S	0	1.71
412	Immunoprotective domain	V	1	1	S	2	1.34
413	Immunoprotective domain	E	1	1	C	4	1.18
414	Proline-rich domain	P	1	1	C	5	1.08
415	Proline-rich domain	E	1	1	C	6	0.93
416	Proline-rich domain	S	1	1	C	7	1.07
417	Proline-rich domain	P	1	1	C	6	1.51
418	Proline-rich domain	V	1	1	C	2	1.22
419	Proline-rich domain	K	1	1	C	2	1.13
420	Proline-rich domain	V	2	1.012	C	3	0.26
421	Proline-rich domain	E	1	1	C	5	0.52
422	Proline-rich domain	K	1	1	C	6	-0.11
423	Proline-rich domain	P	1	1	C	5	0.59
424	Proline-rich domain	V	1	1	C	5	0.04
425	Proline-rich domain	D	1	1	C	5	1.02
426	Proline-rich domain	K	2	1.514	C	4	1.18
427	Proline-rich domain	E	1	1	C	4	1.55
428	Proline-rich domain	K	1	1	C	2	1.98
429	Proline-rich domain	P	1	1	C	1	2.07
430	Proline-rich domain	K	1	1	C	0	1.75
431	Proline-rich domain	D	1	1	C	4	2.09
432	Proline-rich domain	Q	1	1	C	7	1.48
433	Proline-rich domain	K	1	1	C	8	1.65
434	Proline-rich domain	K	1	1	C	3	2.04
435	Proline-rich domain	P	2	1.537	S	1	1.62
436	Proline-rich domain	V	1	1	S	7	1.92
437	Proline-rich domain	D	1	1	S	8	1.85
438	Proline-rich domain	Q	1	1	S	6	1.98
439	Proline-rich domain	S	1	1	C	2	1.84
440	Proline-rich domain	K	1	1	C	8	1.93
441	Proline-rich domain	P	2	1.012	C	9	1.5
442	Proline-rich domain	E	1	1	C	8	1.61
443	Proline-rich domain	S	1	1	C	7	1.62
444	Proline-rich domain	N	1	1	C	1	2.05
445	Proline-rich domain	S	1	1	C	2	1.8
446	Proline-rich domain	K	1	1	C	4	1.97
447	Proline-rich domain	E	1	1	C	6	1.91
448	Repeat domain	G	NA	NA	S	4	1.74
449	Repeat domain	W	NA	NA	S	9	1.57
450	Repeat domain	I	NA	NA	S	9	1.58
451	Repeat domain	K	NA	NA	S	9	1.8
452	Repeat domain	K	NA	NA	S	9	1.6
453	Repeat domain	D	NA	NA	C	9	1.85
454	Repeat domain	N	NA	NA	C	9	1.77
455	Repeat domain	K	NA	NA	S	9	1.34
456	Repeat domain	W	NA	NA	S	9	1.3
457	Repeat domain	F	NA	NA	S	9	1.25
458	Repeat domain	Y	NA	NA	S	9	1.29
459	Repeat domain	I	NA	NA	S	9	1.51
460	Repeat domain	E	NA	NA	S	3	1.53
461	Repeat domain	K	NA	NA	C	9	1.79
462	Repeat domain	S	NA	NA	C	9	1.68
463	Repeat domain	G	NA	NA	C	9	1.68
464	Repeat domain	G	NA	NA	C	8	1.81
465	Repeat domain	M	NA	NA	S	8	1.5
466	Repeat domain	A	NA	NA	S	8	1.14
467	Repeat domain	T	NA	NA	S	7	1.3
468	Repeat domain	G	NA	NA	S	6	1.18
469	Repeat domain	W	NA	NA	S	8	0.86
470	Repeat domain	K	NA	NA	S	9	0.94
471	Repeat domain	K	NA	NA	S	9	1.35
472	Repeat domain	V	NA	NA	S	7	1.06
473	Repeat domain	G	NA	NA	C	9	1.61
474	Repeat domain	D	NA	NA	C	9	1.64
475	Repeat domain	K	NA	NA	S	7	1.09
476	Repeat domain	W	NA	NA	S	8	0.81
477	Repeat domain	Y	NA	NA	S	9	0.52
478	Repeat domain	Y	NA	NA	S	9	0.51
479	Repeat domain	L	NA	NA	S	6	0.68
480	Repeat domain	D	NA	NA	C	7	0.97
481	Repeat domain	N	NA	NA	C	9	1.51
482	Repeat domain	T	NA	NA	C	8	1.57
483	Repeat domain	G	NA	NA	C	8	1.19
484	Repeat domain	A	NA	NA	C	4	1.29
485	Repeat domain	M	NA	NA	S	7	0.82
486	Repeat domain	V	NA	NA	S	8	0.56
487	Repeat domain	T	NA	NA	S	6	0.89
488	Repeat domain	G	NA	NA	S	4	1.04
489	Repeat domain	W	NA	NA	S	9	0.79
490	Repeat domain	K	NA	NA	S	9	0.46
491	Repeat domain	K	NA	NA	S	9	1.1
492	Repeat domain	V	NA	NA	S	8	0.83
493	Repeat domain	A	NA	NA	C	9	1.46
494	Repeat domain	N	NA	NA	C	9	1.49
495	Repeat domain	K	NA	NA	S	6	0.89
496	Repeat domain	W	NA	NA	S	9	0.58
497	Repeat domain	Y	NA	NA	S	9	0.29
498	Repeat domain	Y	NA	NA	S	9	0.4
499	Repeat domain	L	NA	NA	S	7	0.34
500	Repeat domain	E	NA	NA	C	4	0.83
501	Repeat domain	N	NA	NA	C	8	1.3
502	Repeat domain	S	NA	NA	C	9	1.23
503	Repeat domain	G	NA	NA	C	7	0.71
504	Repeat domain	A	NA	NA	C	4	0.85
505	Repeat domain	M	NA	NA	S	6	0.4
506	Repeat domain	A	NA	NA	S	7	0.4
507	Repeat domain	T	NA	NA	S	6	0.78
508	Repeat domain	G	NA	NA	S	6	0.93
509	Repeat domain	W	NA	NA	S	7	0.83
510	Repeat domain	K	NA	NA	S	6	0.61
511	Repeat domain	K	NA	NA	S	2	1.31
512	Repeat domain	V	NA	NA	C	3	0.88
513	Repeat domain	S	NA	NA	C	7	1.54
514	Repeat domain	N	NA	NA	C	5	1.61
515	Repeat domain	K	NA	NA	S	3	0.9
516	Repeat domain	W	NA	NA	S	6	0.79
517	Repeat domain	Y	NA	NA	S	8	0.42
518	Repeat domain	Y	NA	NA	S	6	0.32
519	Repeat domain	L	NA	NA	S	2	0.35
520	Repeat domain	E	NA	NA	C	3	0.79
521	Repeat domain	N	NA	NA	C	7	1.22
522	Repeat domain	S	NA	NA	C	8	1.04
523	Repeat domain	G	NA	NA	C	8	0.49
524	Repeat domain	A	NA	NA	C	6	0.74
525	Repeat domain	M	NA	NA	C	3	0.34
526	Repeat domain	A	NA	NA	C	3	0.44
527	Repeat domain	T	NA	NA	C	5	0.85
528	Repeat domain	G	NA	NA	C	7	0.94
529	Repeat domain	W	NA	NA	S	4	0.75
530	Repeat domain	K	NA	NA	S	9	0.52
531	Repeat domain	R	NA	NA	S	9	1.15
532	Repeat domain	V	NA	NA	S	8	0.96
533	Repeat domain	S	NA	NA	C	9	1.47
534	Repeat domain	N	NA	NA	C	9	1.57
535	Repeat domain	K	NA	NA	S	8	1
536	Repeat domain	W	NA	NA	S	9	0.72
537	Repeat domain	Y	NA	NA	S	9	0.27
538	Repeat domain	Y	NA	NA	S	9	0.38
539	Repeat domain	L	NA	NA	S	8	0.35
540	Repeat domain	E	NA	NA	C	8	0.8
541	Repeat domain	N	NA	NA	C	9	1.21
542	Repeat domain	S	NA	NA	C	9	1.04
543	Repeat domain	G	NA	NA	C	7	0.53
544	Repeat domain	A	NA	NA	S	1	0.72
545	Repeat domain	M	NA	NA	S	6	0.39
546	Repeat domain	A	NA	NA	C	0	0.46
547	Repeat domain	T	NA	NA	C	3	0.76
548	Repeat domain	G	NA	NA	C	3	1.04
549	Repeat domain	W	NA	NA	S	7	0.84
550	Repeat domain	K	NA	NA	S	9	0.55
551	Repeat domain	K	NA	NA	S	9	1.12
552	Repeat domain	V	NA	NA	S	8	0.89
553	Repeat domain	A	NA	NA	C	9	1.48
554	Repeat domain	N	NA	NA	C	9	1.5
555	Repeat domain	K	NA	NA	S	9	0.9
556	Repeat domain	W	NA	NA	S	9	0.73
557	Repeat domain	Y	NA	NA	S	9	0.32
558	Repeat domain	Y	NA	NA	S	9	0.49
559	Repeat domain	L	NA	NA	S	8	0.35
560	Repeat domain	E	NA	NA	C	8	0.81
561	Repeat domain	N	NA	NA	C	9	1.25
562	Repeat domain	S	NA	NA	C	8	1.12
563	Repeat domain	G	NA	NA	C	1	0.54
564	Repeat domain	A	NA	NA	C	7	0.8
565	Repeat domain	M	NA	NA	S	8	0.39
566	Repeat domain	A	NA	NA	S	9	0.44
567	Repeat domain	T	NA	NA	S	7	0.79
568	Repeat domain	G	NA	NA	S	1	1.08
569	Repeat domain	W	NA	NA	S	7	0.88
570	Repeat domain	K	NA	NA	S	9	0.73
571	Repeat domain	K	NA	NA	S	9	1.36
572	Repeat domain	V	NA	NA	S	8	1.16
573	Repeat domain	S	NA	NA	C	9	1.66
574	Repeat domain	N	NA	NA	C	9	1.65
575	Repeat domain	K	NA	NA	S	5	1.22
576	Repeat domain	W	NA	NA	S	9	0.9
577	Repeat domain	Y	NA	NA	S	9	0.62
578	Repeat domain	Y	NA	NA	S	9	0.54
579	Repeat domain	L	NA	NA	S	8	0.41
580	Repeat domain	E	NA	NA	C	9	0.75
581	Repeat domain	N	NA	NA	C	9	1.18
582	Repeat domain	S	NA	NA	C	8	1.03
583	Repeat domain	G	NA	NA	C	4	0.51
584	Repeat domain	A	NA	NA	C	6	0.75
585	Repeat domain	M	NA	NA	S	7	0.46
586	Repeat domain	A	NA	NA	S	9	0.55
587	Repeat domain	T	NA	NA	S	7	1
588	Repeat domain	G	NA	NA	S	1	1.31
589	Repeat domain	W	NA	NA	S	6	1.17
590	Repeat domain	K	NA	NA	S	9	0.79
591	Repeat domain	K	NA	NA	S	9	1.44
592	Repeat domain	I	NA	NA	S	8	1
593	Repeat domain	A	NA	NA	C	9	1.54
594	Repeat domain	N	NA	NA	C	9	1.74
595	Repeat domain	K	NA	NA	S	8	1.27
596	Repeat domain	W	NA	NA	S	9	1.25
597	Repeat domain	Y	NA	NA	S	9	0.76
598	Repeat domain	Y	NA	NA	S	9	0.92
599	Repeat domain	L	NA	NA	S	9	0.68
600	Repeat domain	D	NA	NA	C	9	1.05
601	Repeat domain	K	NA	NA	C	9	1.44
602	Repeat domain	S	NA	NA	C	8	1.28
603	Repeat domain	G	NA	NA	C	7	0.78
604	Repeat domain	M	NA	NA	C	5	1.04
605	Repeat domain	M	NA	NA	S	9	0.71
606	Repeat domain	V	NA	NA	S	9	0.94
607	Repeat domain	T	NA	NA	S	7	1.24
608	Repeat domain	G	NA	NA	S	0	1.5
609	Repeat domain	S	NA	NA	S	2	1.44
610	Repeat domain	K	NA	NA	S	9	1.47
611	Repeat domain	S	NA	NA	S	9	1.19
612	Repeat domain	I	NA	NA	S	9	1.52
613	Repeat domain	D	NA	NA	C	9	1.78
614	Repeat domain	G	NA	NA	C	9	1.67
615	Repeat domain	K	NA	NA	C	0	1.73
616	Repeat domain	K	NA	NA	S	8	1.67
617	Repeat domain	Y	NA	NA	S	9	1.32
618	Repeat domain	A	NA	NA	S	9	1.5
619	Repeat domain	F	NA	NA	S	8	0.97
620	Repeat domain	K	NA	NA	C	9	1.42
621	Repeat domain	N	NA	NA	C	9	1.6
622	Repeat domain	D	NA	NA	C	9	1.37
623	Repeat domain	G	NA	NA	C	6	0.97
624	Repeat domain	S	NA	NA	C	3	1.27
625	Repeat domain	L	NA	NA	C	6	1.22
626	Repeat domain	K	NA	NA	C	9	1.41
Amino acid richness and true diversity at q = 2 (Inverse Simpson index) from alignment of 343 E. rhusiopathiae SpaA sequences (positions 1-447)
I-TASSER predicted secondary structure and per-residue confidence scores
Epitope scores calculated by analysis of I-TASSER structural model using BEpro program
Structural alignment of Streptococcus pneumoniae and group 1 SpaA done using TM-align
